# Supplementary material for: Synthesis and crystal structure of tetra­methyl (E)-4,4′-(ethene-1,2-di­yl)bis­(5-nitro­benzene-1,2-di­carboxyl­ate)
Source: Acta Crystallogr E Crystallogr Commun. 2024 Mar 28;80(Pt 4):435–8. doi: 10.1107/S2056989024002676 (PMC10993603; doi:10.1107/S2056989024002676)
Supplement: Supplementary file 1 [file e-80-00435-sup1.cif]

##############################################################################
#                                                                            #
# This CIF contains the data in a paper accepted for publication in          #
# Acta Crystallographica Section E. It conforms to the requirements of       #
# Notes for Authors for Acta Crystallographica Section E, and has been       #
# peer reviewed under the auspices of the IUCr Commission on Journals.       #
#                                                                            #
# Full details of the Crystallographic Information File format               #
# are given in the paper "The Crystallographic Information File (CIF):       #
# a New Standard Archive File for Crystallography" by S. R. Hall, F. H.      #
# Allen and I. D. Brown [Acta Cryst. (1991), A47, 655-685].                  #
#                                                                            #
# The current version of the core CIF dictionary is obtainable from          #
# ftp://ftp.iucr.org/pub/cif_core.dic.                                       #
#                                                                            #
# Software is freely available for graphical display of the structure(s)     #
# in this CIF. For information consult the CIF software page                 #
# http://www.iucr.org/resources/cif/software.                                #
#                                                                            #
# This file may be used for bona fide research purposes within the           #
# scientific community so long as proper attribution is given to the journal # 
# article from which it was obtained.                                        #
#                                                                            #
##############################################################################
data_I
_audit_creation_method
;
Olex2 1.3-ac4
(compiled 2020.11.27 svn.r5f609507 for Rigaku Oxford Diffraction, GUI svn.r6214)
;
_journal_date_recd_electronic     2024-02-29
_journal_date_accepted     2024-03-22
_journal_name_full     'Acta Crystallographica, Section E'
_journal_year     2024
_journal_volume     80
_journal_issue      1
_journal_page_first     0
_journal_page_last     0
_journal_paper_category     GO
_journal_paper_doi     10.1107/S2056989024002676
_journal_coeditor_code     WM5712
_publ_contact_author_name     'Rainer Herges'
_publ_contact_author_address
;
Institut f\"ur Organische Chemie
Universit\"at Kiel
Otto-Hahn-Platz 4
D-24098 Kiel
;
_publ_contact_author_email     'rherges@oc.uni-kiel.de'
_publ_contact_author_fax     ?
_publ_contact_author_phone     ?
_publ_section_title
;
Synthesis and crystal structure of tetramethyl
(<i>E</i>)-4,4'-(ethene-1,2-diyl)bis(5-nitrobenzene-1,2-dicarboxylate)
;
_publ_section_title_footnote     .
loop_
    _publ_author_name
    _publ_author_footnote
    _publ_author_address
    'Businski, Artjom' .
;
Otto-Diels-Institut f\"ur Organische Chemie
Universit\"at Kiel
Otto-Hahn-Platz 4
D-24098 Kiel
Germany
;
    'Ta, Thuy C.' .
;
Otto-Diels-Institut f\"ur Organische Chemie
Universit\"at Kiel
Otto-Hahn-Platz 4
D-24098 Kiel
Germany
;
    'Gindullis, Niklas' .
;
Institut f\"ur Organische Chemie
Leibniz Universit\"at Hannover
Schneiderberg 1 B
D-30167 Hannover
Germany
;
    'N\"ather, Christian' .
;
Institut f\"ur Anorganische Chemie
Universit\"at Kiel
Max-Eyth-Str. 2
D-24118 Kiel
Germany
;
    'Herges, Rainer' .
;
Otto-Diels-Institut f\"ur Organische Chemie
Universit\"at Kiel
Otto-Hahn-Platz 4
D-24098 Kiel
Germany
;
_publ_section_synopsis
;
In the crystal structure of the title compound the two phenyl rings are
coplanar, whereas the nitro and the two methanoate groups are rotated out of
the ring plane. The molecules are linked by intermolecular C---H...O hydrogen
bonding into a tri-periodic network.
;
_chemical_name_systematic
;
Tetramethyl
(<i>E</i>)-4,4'-(ethene-1,2-diyl)bis(5-nitrobenzene-1,2-dicarboxylate)
;
_chemical_name_common     ?
_chemical_formula_moiety     'C22 H18 N2 O12'
_chemical_formula_sum     'C22 H18 N2 O12'
_chemical_formula_iupac     'C22 H18 N2 O12'
_chemical_formula_weight     502.38
_chemical_melting_point     ?
_space_group_crystal_system     triclinic
_space_group_name_H-M_alt     'P -1'
_space_group_name_Hall     '-P 1'
loop_
    _space_group_symop_operation_xyz
    'x, y, z'
    '-x, -y, -z'
_cell_length_a     5.9454(2)
_cell_length_b     7.9543(3)
_cell_length_c     12.0673(4)
_cell_angle_alpha     72.124(3)
_cell_angle_beta     79.661(3)
_cell_angle_gamma     86.052(3)
_cell_volume     534.25(3)
_cell_formula_units_Z     1
_cell_measurement_reflns_used     3255
_cell_measurement_theta_min     3.8830
_cell_measurement_theta_max     78.7870
_cell_measurement_temperature     100.00(10)
_exptl_crystal_description     plate
_exptl_crystal_colour     colourless
_exptl_crystal_size_max     0.19
_exptl_crystal_size_mid     0.08
_exptl_crystal_size_min     0.02
_exptl_crystal_density_diffrn     1.561
_exptl_crystal_density_meas     ?
_exptl_crystal_density_method     ?
_exptl_crystal_F_000     260
_exptl_absorpt_coefficient_mu     1.120
_exptl_absorpt_correction_type     multi-scan
_exptl_absorpt_process_details
;
(CrysAlisPro; Rigaku OD, 2022)
;
_exptl_absorpt_correction_T_min     0.79073
_exptl_absorpt_correction_T_max     1.00000
_diffrn_ambient_temperature     100.00(10)
_diffrn_source     'micro-focus sealed X-ray tube'
_diffrn_radiation_type     'Cu K\a'
_diffrn_radiation_wavelength     1.54184
_diffrn_radiation_monochromator     mirror
_diffrn_measurement_device_type     'XtaLAB Synergy, Dualflex, HyPix'
_diffrn_measurement_device     'four-circle diffractometer'
_diffrn_measurement_method     '\w scans'
_diffrn_detector     'Hybrid Pixel Array Detector'
_diffrn_detector_area_resol_mean     10.0000
_diffrn_reflns_number     5274
_diffrn_reflns_av_R_equivalents     0.0204
_diffrn_reflns_av_unetI/netI     0.0255
_diffrn_reflns_theta_min     3.904
_diffrn_reflns_theta_max     80.114
_diffrn_reflns_theta_full     67.684
_diffrn_measured_fraction_theta_max     0.946
_diffrn_measured_fraction_theta_full     0.984
_diffrn_reflns_limit_h_min     -7
_diffrn_reflns_limit_h_max     7
_diffrn_reflns_limit_k_min     -9
_diffrn_reflns_limit_k_max     6
_diffrn_reflns_limit_l_min     -15
_diffrn_reflns_limit_l_max     15
_diffrn_radiation_probe     x-ray
_refine_special_details     ?
_reflns_number_total     2211
_reflns_number_gt     2042
_reflns_threshold_expression     'I > 2\s(I)'
_refine_ls_structure_factor_coef     Fsqd
_refine_ls_matrix_type     full
_refine_ls_R_factor_all     0.0458
_refine_ls_R_factor_gt     0.0429
_refine_ls_wR_factor_gt     0.1224
_refine_ls_wR_factor_ref     0.1247
_refine_ls_goodness_of_fit_ref     1.087
_refine_ls_restrained_S_all     1.087
_refine_ls_number_reflns     2211
_refine_ls_number_parameters     165
_refine_ls_number_restraints     0
_refine_ls_hydrogen_treatment     constr
_refine_ls_weighting_scheme     calc
_refine_ls_weighting_details
              'w=1/[\s^2^(Fo^2^)+(0.0710P)^2^+0.2093P] where P=(Fo^2^+2Fc^2^)/3'
_atom_sites_solution_hydrogens     geom
_atom_sites_solution_primary     dual
_atom_sites_solution_secondary     ?
_refine_ls_shift/su_max     0.000
_refine_ls_shift/su_mean     0.000
_refine_diff_density_max     0.371
_refine_diff_density_min     -0.301
_refine_ls_extinction_method     none
_refine_ls_extinction_coef     .
loop_
    _atom_type_symbol
    _atom_type_description
    _atom_type_scat_dispersion_real
    _atom_type_scat_dispersion_imag
    _atom_type_scat_source
    'C' 'C' 0.0181 0.0091
                         'International Tables Vol C Tables 4.2.6.8 and 6.1.1.4'
    'H' 'H' 0.0000 0.0000
                         'International Tables Vol C Tables 4.2.6.8 and 6.1.1.4'
    'N' 'N' 0.0311 0.0180
                         'International Tables Vol C Tables 4.2.6.8 and 6.1.1.4'
    'O' 'O' 0.0492 0.0322
                         'International Tables Vol C Tables 4.2.6.8 and 6.1.1.4'
_computing_data_collection
;
CrysAlisPro (Rigaku OD, 2022)
;
_computing_cell_refinement
;
CrysAlisPro (Rigaku OD, 2022)
;
_computing_data_reduction
;
CrysAlisPro (Rigaku OD, 2022)
;
_computing_structure_solution
;
<i>SHELXT</i> (Sheldrick, 2015a)
;
_computing_structure_refinement
;
SHELXL (Sheldrick, 2015b)
;
_computing_molecular_graphics
;
DIAMOND (Brandenburg & Putz, 1999) and XP in <i>SHELXTL-PC</i>
(Sheldrick, 2008)
;
_computing_publication_material
;
publCIF (Westrip, 2010)
;
loop_
    _atom_site_type_symbol
    _atom_site_label
    _atom_site_fract_x
    _atom_site_fract_y
    _atom_site_fract_z
    _atom_site_U_iso_or_equiv
    _atom_site_adp_type
    _atom_site_calc_flag
    _atom_site_occupancy
    _atom_site_disorder_assembly
    _atom_site_disorder_group
    C C1 0.0359(3) 0.5721(2) 0.51241(15) 0.0281(3) Uani d 1 . .
    H H1 -0.031345 0.684945 0.481716 0.034 Uiso calc 1 . .
    C C2 0.2167(3) 0.55372(19) 0.58634(13) 0.0233(3) Uani d 1 . .
    C C3 0.3159(3) 0.69811(19) 0.60246(13) 0.0227(3) Uani d 1 . .
    C C4 0.4711(3) 0.6807(2) 0.67872(13) 0.0231(3) Uani d 1 . .
    H H4 0.530524 0.782718 0.687774 0.028 Uiso calc 1 . .
    C C5 0.5389(3) 0.5136(2) 0.74157(13) 0.0228(3) Uani d 1 . .
    C C6 0.4506(3) 0.36589(19) 0.72551(13) 0.0232(3) Uani d 1 . .
    C C7 0.2901(3) 0.3868(2) 0.65094(14) 0.0240(3) Uani d 1 . .
    H H7 0.228245 0.284508 0.643620 0.029 Uiso calc 1 . .
    N N1 0.2610(2) 0.88106(17) 0.53758(12) 0.0251(3) Uani d 1 . .
    O O1 0.2657(2) 0.99488(15) 0.58698(11) 0.0322(3) Uani d 1 . .
    O O2 0.2220(2) 0.91252(15) 0.43721(11) 0.0326(3) Uani d 1 . .
    C C8 0.6966(3) 0.50015(19) 0.82811(13) 0.0232(3) Uani d 1 . .
    O O3 0.8602(2) 0.59305(14) 0.80816(10) 0.0283(3) Uani d 1 . .
    O O4 0.62797(19) 0.37663(14) 0.93005(9) 0.0258(3) Uani d 1 . .
    C C9 0.7826(3) 0.3411(2) 1.01503(15) 0.0302(4) Uani d 1 . .
    H H9A 0.933156 0.306373 0.979732 0.045 Uiso calc 1 . .
    H H9B 0.722258 0.245232 1.085262 0.045 Uiso calc 1 . .
    H H9C 0.796944 0.447755 1.037561 0.045 Uiso calc 1 . .
    C C10 0.5267(3) 0.1811(2) 0.78464(14) 0.0259(3) Uani d 1 . .
    O O5 0.3990(2) 0.05833(16) 0.82506(13) 0.0407(3) Uani d 1 . .
    O O6 0.75063(19) 0.17046(14) 0.78393(10) 0.0261(3) Uani d 1 . .
    C C11 0.8374(3) -0.0025(2) 0.84384(17) 0.0332(4) Uani d 1 . .
    H H11A 0.806798 -0.087882 0.804802 0.050 Uiso calc 1 . .
    H H11B 0.761355 -0.039755 0.926402 0.050 Uiso calc 1 . .
    H H11C 1.002594 0.003374 0.840751 0.050 Uiso calc 1 . .
loop_
    _atom_site_aniso_label
    _atom_site_aniso_U_11
    _atom_site_aniso_U_22
    _atom_site_aniso_U_33
    _atom_site_aniso_U_12
    _atom_site_aniso_U_13
    _atom_site_aniso_U_23
    C1 0.0292(8) 0.0238(8) 0.0394(9) 0.0083(6) -0.0167(7) -0.0170(6)
    C2 0.0255(7) 0.0214(7) 0.0276(7) 0.0048(5) -0.0089(6) -0.0128(6)
    C3 0.0273(7) 0.0172(7) 0.0268(7) 0.0060(5) -0.0088(6) -0.0099(5)
    C4 0.0268(7) 0.0186(7) 0.0279(7) 0.0021(5) -0.0088(6) -0.0110(6)
    C5 0.0243(7) 0.0207(7) 0.0264(7) 0.0035(5) -0.0081(6) -0.0100(6)
    C6 0.0255(7) 0.0188(7) 0.0276(7) 0.0033(5) -0.0082(6) -0.0093(6)
    C7 0.0268(7) 0.0187(7) 0.0316(8) 0.0030(5) -0.0105(6) -0.0124(6)
    N1 0.0276(6) 0.0196(6) 0.0319(7) 0.0046(5) -0.0117(5) -0.0107(5)
    O1 0.0396(7) 0.0196(6) 0.0455(7) 0.0080(4) -0.0185(5) -0.0169(5)
    O2 0.0418(7) 0.0262(6) 0.0326(6) 0.0038(5) -0.0183(5) -0.0071(5)
    C8 0.0282(7) 0.0166(7) 0.0289(7) 0.0053(5) -0.0105(6) -0.0110(6)
    O3 0.0309(6) 0.0226(6) 0.0356(6) 0.0005(4) -0.0138(5) -0.0102(4)
    O4 0.0327(6) 0.0202(5) 0.0272(5) 0.0016(4) -0.0126(4) -0.0069(4)
    C9 0.0366(8) 0.0265(8) 0.0311(8) 0.0045(6) -0.0171(7) -0.0085(6)
    C10 0.0306(8) 0.0193(7) 0.0319(8) 0.0021(6) -0.0137(6) -0.0094(6)
    O5 0.0386(7) 0.0223(6) 0.0605(8) -0.0023(5) -0.0246(6) -0.0018(5)
    O6 0.0297(6) 0.0185(5) 0.0333(6) 0.0066(4) -0.0129(4) -0.0097(4)
    C11 0.0373(9) 0.0200(8) 0.0443(9) 0.0099(6) -0.0173(7) -0.0084(7)
_geom_special_details
;
 All esds (except the esd in the dihedral angle between two l.s. planes)
 are estimated using the full covariance matrix.  The cell esds are taken
 into account individually in the estimation of esds in distances, angles
 and torsion angles; correlations between esds in cell parameters are only
 used when they are defined by crystal symmetry.  An approximate (isotropic)
 treatment of cell esds is used for estimating esds involving l.s. planes.
;
loop_
    _geom_bond_atom_site_label_1
    _geom_bond_atom_site_label_2
    _geom_bond_site_symmetry_2
    _geom_bond_distance
    _geom_bond_publ_flag
    C1 C1 2_566 1.383(3) ?
    C1 H1 . 0.9500 ?
    C1 C2 . 1.488(2) ?
    C2 C3 . 1.406(2) ?
    C2 C7 . 1.403(2) ?
    C3 C4 . 1.388(2) ?
    C3 N1 . 1.4710(19) ?
    C4 H4 . 0.9500 ?
    C4 C5 . 1.386(2) ?
    C5 C6 . 1.398(2) ?
    C5 C8 . 1.5000(19) ?
    C6 C7 . 1.394(2) ?
    C6 C10 . 1.502(2) ?
    C7 H7 . 0.9500 ?
    N1 O1 . 1.2316(17) ?
    N1 O2 . 1.2208(18) ?
    C8 O3 . 1.2065(19) ?
    C8 O4 . 1.3335(19) ?
    O4 C9 . 1.4497(18) ?
    C9 H9A . 0.9800 ?
    C9 H9B . 0.9800 ?
    C9 H9C . 0.9800 ?
    C10 O5 . 1.202(2) ?
    C10 O6 . 1.3268(19) ?
    O6 C11 . 1.4515(18) ?
    C11 H11A . 0.9800 ?
    C11 H11B . 0.9800 ?
    C11 H11C . 0.9800 ?
loop_
    _geom_angle_atom_site_label_1
    _geom_angle_atom_site_label_2
    _geom_angle_atom_site_label_3
    _geom_angle_site_symmetry_1
    _geom_angle_site_symmetry_3
    _geom_angle
    _geom_angle_publ_flag
    C1 C1 H1 2_566 . 119.4 ?
    C1 C1 C2 2_566 . 121.20(18) ?
    C2 C1 H1 . . 119.4 ?
    C3 C2 C1 . . 123.55(13) ?
    C7 C2 C1 . . 121.09(13) ?
    C7 C2 C3 . . 115.26(13) ?
    C2 C3 N1 . . 121.38(13) ?
    C4 C3 C2 . . 123.52(13) ?
    C4 C3 N1 . . 115.10(12) ?
    C3 C4 H4 . . 120.2 ?
    C5 C4 C3 . . 119.57(13) ?
    C5 C4 H4 . . 120.2 ?
    C4 C5 C6 . . 118.99(13) ?
    C4 C5 C8 . . 117.98(13) ?
    C6 C5 C8 . . 122.98(13) ?
    C5 C6 C10 . . 122.09(13) ?
    C7 C6 C5 . . 120.29(13) ?
    C7 C6 C10 . . 117.60(13) ?
    C2 C7 H7 . . 118.9 ?
    C6 C7 C2 . . 122.30(13) ?
    C6 C7 H7 . . 118.9 ?
    O1 N1 C3 . . 117.41(12) ?
    O2 N1 C3 . . 118.67(12) ?
    O2 N1 O1 . . 123.86(13) ?
    O3 C8 C5 . . 123.87(14) ?
    O3 C8 O4 . . 124.94(14) ?
    O4 C8 C5 . . 111.17(13) ?
    C8 O4 C9 . . 115.16(12) ?
    O4 C9 H9A . . 109.5 ?
    O4 C9 H9B . . 109.5 ?
    O4 C9 H9C . . 109.5 ?
    H9A C9 H9B . . 109.5 ?
    H9A C9 H9C . . 109.5 ?
    H9B C9 H9C . . 109.5 ?
    O5 C10 C6 . . 123.44(14) ?
    O5 C10 O6 . . 124.79(14) ?
    O6 C10 C6 . . 111.75(13) ?
    C10 O6 C11 . . 115.35(12) ?
    O6 C11 H11A . . 109.5 ?
    O6 C11 H11B . . 109.5 ?
    O6 C11 H11C . . 109.5 ?
    H11A C11 H11B . . 109.5 ?
    H11A C11 H11C . . 109.5 ?
    H11B C11 H11C . . 109.5 ?
loop_
    _geom_torsion_atom_site_label_1
    _geom_torsion_atom_site_label_2
    _geom_torsion_atom_site_label_3
    _geom_torsion_atom_site_label_4
    _geom_torsion_site_symmetry_1
    _geom_torsion_site_symmetry_2
    _geom_torsion_site_symmetry_3
    _geom_torsion_site_symmetry_4
    _geom_torsion
    _geom_torsion_publ_flag
    C1 C1 C2 C7 2_566 . . . -11.9(3) ?
    C1 C1 C2 C3 2_566 . . . 171.9(2) ?
    C7 C2 C3 C4 . . . . -1.7(2) ?
    C1 C2 C3 C4 . . . . 174.69(15) ?
    C7 C2 C3 N1 . . . . 177.99(13) ?
    C1 C2 C3 N1 . . . . -5.6(2) ?
    C2 C3 C4 C5 . . . . 1.5(2) ?
    N1 C3 C4 C5 . . . . -178.24(13) ?
    C3 C4 C5 C6 . . . . 0.7(2) ?
    C3 C4 C5 C8 . . . . -176.63(13) ?
    C4 C5 C6 C7 . . . . -2.5(2) ?
    C8 C5 C6 C7 . . . . 174.67(14) ?
    C4 C5 C6 C10 . . . . 176.16(14) ?
    C8 C5 C6 C10 . . . . -6.6(2) ?
    C5 C6 C7 C2 . . . . 2.3(2) ?
    C10 C6 C7 C2 . . . . -176.45(14) ?
    C3 C2 C7 C6 . . . . -0.2(2) ?
    C1 C2 C7 C6 . . . . -176.69(14) ?
    C4 C3 N1 O2 . . . . 146.08(15) ?
    C2 C3 N1 O2 . . . . -33.6(2) ?
    C4 C3 N1 O1 . . . . -31.3(2) ?
    C2 C3 N1 O1 . . . . 148.99(15) ?
    C4 C5 C8 O3 . . . . -43.2(2) ?
    C6 C5 C8 O3 . . . . 139.53(16) ?
    C4 C5 C8 O4 . . . . 134.90(14) ?
    C6 C5 C8 O4 . . . . -42.34(19) ?
    O3 C8 O4 C9 . . . . -8.0(2) ?
    C5 C8 O4 C9 . . . . 173.88(12) ?
    C7 C6 C10 O5 . . . . -40.6(2) ?
    C5 C6 C10 O5 . . . . 140.64(18) ?
    C7 C6 C10 O6 . . . . 137.89(15) ?
    C5 C6 C10 O6 . . . . -40.8(2) ?
    O5 C10 O6 C11 . . . . -4.0(2) ?
    C6 C10 O6 C11 . . . . 177.52(13) ?
loop_
    _geom_hbond_atom_site_label_D
    _geom_hbond_atom_site_label_H
    _geom_hbond_atom_site_label_A
    _geom_hbond_site_symmetry_A
    _geom_hbond_distance_DH
    _geom_hbond_distance_HA
    _geom_hbond_distance_DA
    _geom_hbond_angle_DHA
    C9 H9B O5 2_657 0.98 2.42 3.308(2) 149.8
    C11 H11A O3 1_545 0.98 2.52 3.3650(19) 143.7
    C11 H11C O5 1_655 0.98 2.39 3.364(2) 172.6
_shelx_space_group_comment
;
The symmetry employed for this shelxl refinement is uniquely defined
by the following loop, which should always be used as a source of
symmetry information in preference to the above space-group names.
They are only intended as comments.
;
_shelx_estimated_absorpt_T_min     ?
_shelx_estimated_absorpt_T_max     ?
_shelx_hkl_file
;
   0   0   1 43677.2 1146.58  11
   0   0   2 13287.0 367.173  11
   0   0   3 101135. 2664.71  11
   0   0   4 6230.37 211.387  11
   0   0   5 125448. 3328.51  11
   0   0  -6 273.638 75.1082  18
   0   0   7 41.5203 37.6209  23
   0   0  -7 72.8090 74.2277  18
   0   0   8 28502.5 775.341  23
   0   0  -8 29149.6 891.235  18
   0   0   9 871.037 66.1748  23
   0   0  -9 701.541 121.017  12
   0   0  -9 785.498 129.508  18
   0   0  10 841.417 71.0860  23
   0   0 -10 680.257 133.117  18
   0   0  11 182.605 56.4169  23
   0   0  12 4956.74 167.306  23
   0   0  13 296.733 51.2021  27
   0   0  14 231.763 34.9619  27
   0   0  14 164.783 39.2057  35
   0  -1  13 15752.8 426.505  43
   0  -1  13 16254.8 425.038  27
   0  -1  12 5443.91 175.942  27
   0  -1  11 594.691 65.8714  44
   0  -1  11 419.157 60.7381  23
   0  -1  10 631.748 70.4167  44
   0   1 -10 521.422 72.2774  34
   0  -1  10 658.823 65.0135  23
   0   1  -9 9927.91 300.133  34
   0  -1   9 10365.0 300.017  23
   0   1  -9 8535.44 400.683  12
   0  -1   9 10198.7 301.702  44
   0   1  -9 8933.35 404.098  18
   0   1  -8 105.101 89.7678  18
   0  -1   8 92.0588 46.3019  23
   0   1  -7 20486.8 658.011  18
   0  -1   7 20586.6 563.331  23
   0  -1   6 11277.3 316.178  23
   0  -1   5 3884.23 180.792  11
   0  -1   4 14184.8 433.663  11
   0  -1   3 20431.0 581.202  11
   0  -1   2 14607.1 399.521   4
   0  -1   2 15019.7 400.911   3
   0  -1   2 13654.7 415.005  11
   0  -1   1 69566.6 1816.45   4
   0  -1   1 66851.8 1817.21   2
   0  -1   1 69626.9 1822.82  13
   0  -1   1 70386.5 1818.03   3
   0  -1   0 30130.0 165.919  11
   0  -1   0 30654.9 121.775  15
   0  -1  -1 2627.39 91.7655   4
   0  -1  -1 2817.69 92.5760  12
   0  -1  -1 2889.55 87.0473  14
   0  -1  -1 3071.91 96.2242  18
   0  -1  -2 71960.4 1890.40   4
   0  -1  -2 74012.2 1897.52  12
   0  -1  -2 73482.8 1892.41   2
   0   1   2 70651.4 1879.64  11
   0  -1  -2 72097.6 1891.08   3
   0  -1  -3 228866. 6052.09   4
   0  -1  -3 230845. 6052.07   3
   0   1   3 235479. 6051.35  11
   0   1   4 17372.5 486.330  11
   0  -1  -5 56971.7 1559.54  18
   0  -1  -6 1679.73 126.402  18
   0  -1  -7 3535.60 190.815  18
   0   1   7 3219.92 109.610  23
   0  -1  -8 22545.4 702.067  18
   0   1   8 21183.7 584.497  23
   0   1   9 8601.30 255.892  23
   0  -1  -9 7841.53 363.430  18
   0   1  10 1470.29 85.5821  44
   0  -1 -10 1373.34 162.474  18
   0  -1 -10 1410.89 87.2727  34
   0   1  10 1539.66 84.5071  23
   0   1  11 8916.78 268.892  44
   0  -1 -11 8350.01 267.507  34
   0  -1 -11 8388.40 260.819  25
   0   1  11 8918.61 267.114  23
   0   1  12 1548.74 85.2137  23
   0   1  12 1638.38 89.9667  44
   0   1  13 2268.44 98.4216  44
   0   1  13 2450.95 100.361  27
   0   1  14 407.512 44.9955  27
   0  -2  13 2777.72 87.1958  35
   0  -2  12 3802.17 136.995  35
   0  -2  12 3990.53 129.115  43
   0  -2  11 307.664 54.6320  27
   0  -2  10 22569.9 616.022  27
   0  -2  10 21937.6 616.027  23
   0   2  -9 260.217 63.3208  34
   0  -2   9 237.001 62.2148  44
   0  -2   9 237.775 53.4427  23
   0  -2   8 5418.67 170.497  23
   0  -2   8 4899.43 171.907  44
   0   2  -8 4952.58 171.474  34
   0  -2   7 3394.18 119.999  22
   0  -2   7 3350.36 120.629  23
   0  -2   6 10254.2 288.846  23
   0  -2   6 10353.3 288.892  22
   0  -2   5 8978.07 313.652  13
   0  -2   4 65800.0 1784.63  13
   0  -2   3 32914.0 908.495   4
   0  -2   3 33834.1 927.980  13
   0  -2   2 471.989 68.4391  13
   0  -2   2 372.881 75.7673  11
   0  -2   2 471.588 58.2679   4
   0  -2   2 490.517 56.5757   3
   0  -2   1 111318. 3053.54  11
   0  -2   1 119729. 3058.03   3
   0  -2   1 115717. 3060.82  13
   0  -2   1 117002. 3054.71   4
   0  -2   0 169075. 4437.57   3
   0  -2   0 169941. 4440.03  13
   0  -2   0 168816. 4438.16   2
   0  -2   0 168352. 4425.43  11
   0  -2  -1 35069.4 955.231   2
   0  -2  -1 35196.1 945.163  16
   0  -2  -2 5772.47 170.564  14
   0  -2  -2 5629.02 190.046   2
   0  -2  -2 5440.44 186.500   3
   0  -2  -2 5803.30 184.148  12
   0  -2  -2 5433.89 186.594   4
   0  -2  -3 240127. 6302.84   4
   0  -2  -3 243613. 6309.72  18
   0  -2  -3 237329. 6302.97   3
   0  -2  -3 242012. 6305.75  12
   0  -2  -4 328360. 8598.35  18
   0  -2  -4 325030. 8596.02  12
   0  -2  -4 326419. 8579.75   3
   0  -2  -4 331433. 8579.68   4
   0  -2  -5 9913.78 331.251  12
   0  -2  -5 9855.30 334.930  18
   0  -2  -5 9748.63 298.118   4
   0  -2  -6 22696.5 688.985  12
   0  -2  -6 23321.6 699.912  18
   0  -2  -7 49447.7 1404.71  12
   0  -2  -8 1240.36 133.530  12
   0   2   8 1337.28 66.3455  23
   0  -2  -9 50506.0 1484.47  12
   0   2   9 50494.3 1345.58  23
   0  -2 -10 6787.53 215.433  34
   0   2  10 6730.28 213.303  23
   0  -2 -10 6437.47 334.574  12
   0   2  11 14962.3 420.100  23
   0  -2 -11 14703.9 421.587  25
   0   2  11 14224.8 419.542  44
   0   2  12 9048.88 269.201  44
   0  -2 -12 8785.46 265.325  25
   0   2  12 8516.90 264.956  23
   0   2  13 276.094 52.3723  44
   0  -2 -13 188.767 42.6869  25
   0   2  14 22.2163 43.4261  27
   0   2  15 476.413 31.0255  27
   0  -3  12 597.057 43.5795  35
   0  -3  11 3439.49 127.534  35
   0  -3  10 414.735 69.5645  35
   0  -3  10 482.783 56.8219  43
   0  -3   9 1586.57 84.0381  27
   0  -3   8 1745.24 89.4348  27
   0  -3   8 1920.10 88.5070  23
   0   3  -8 1706.90 92.3405  34
   0  -3   7 7604.98 224.969  23
   0   3  -7 7003.19 226.116  34
   0  -3   6 2747.89 105.929  23
   0  -3   6 3070.81 112.653  22
   0  -3   5-8.42572 61.3396  13
   0  -3   5 70.7148 43.5510  22
   0  -3   5 26.0104 36.8738  23
   0  -3   4 77201.0 2103.74  13
   0  -3   4 77134.4 2031.54  22
   0  -3   3 14529.3 452.838   4
   0  -3   3 15284.2 471.168  13
   0  -3   2 36453.4 997.105   4
   0  -3   2 34754.0 1005.19  13
   0  -3   1 976.963 91.1833  13
   0  -3   1 1185.50 90.9166   3
   0  -3   1 1077.38 88.7146   4
   0  -3   0 42438.4 1177.94  17
   0  -3   0 42061.1 1173.11   4
   0  -3   0 43466.6 1177.81   3
   0  -3  -1 11447.2 365.090   3
   0  -3  -1 11839.6 367.723  17
   0  -3  -2 21087.8 630.260   4
   0  -3  -2 22564.8 621.557  16
   0  -3  -3 163743. 4318.06   3
   0  -3  -3 161574. 4320.58  17
   0  -3  -3 163013. 4301.39  12
   0  -3  -3 165507. 4311.60  16
   0  -3  -3 162596. 4315.50   4
   0  -3  -4 6478.45 226.219   3
   0  -3  -4 6301.71 226.190   4
   0  -3  -4 5794.30 200.236  14
   0  -3  -4 6050.11 221.373  12
   0  -3  -5 7389.51 271.656  18
   0  -3  -5 6888.50 253.185  12
   0  -3  -5 7109.05 247.266   4
   0  -3  -6 562.935 97.3145  18
   0  -3  -6 470.084 85.2223  12
   0  -3  -6 546.043 73.4311   4
   0  -3  -7 9466.74 360.451  18
   0  -3  -7 8877.96 344.942  12
   0  -3  -8 169.954 87.8877  12
   0  -3  -8 121.075 100.347  18
   0  -3  -9 12202.5 351.960  25
   0  -3  -9 12564.7 488.371  18
   0  -3  -9 12074.1 463.117  12
   0   3   9 11653.8 339.667  23
   0  -3 -10 445.356 61.9108  25
   0   3  10 376.770 54.5336  23
   0  -3 -10 452.964 119.833  12
   0  -3 -10 265.328 57.0391  45
   0  -3 -10 181.074 118.438  18
   0   3  11 11381.4 329.914  44
   0   3  11 11069.8 327.032  23
   0  -3 -11 10437.8 333.343  56
   0   3  12 6932.12 221.250  44
   0  -3 -12 7328.10 227.280  25
   0  -3 -13 1305.20 71.0083  25
   0   3  13 1155.35 69.4893  44
   0   3  14 1237.83 65.0186  27
   0  -4  11 83.4326 34.3366  35
   0  -4  10 3279.60 122.673  35
   0  -4   9 2267.56 110.312  35
   0  -4   8 285.167 73.6814  35
   0  -4   7 2364.83 130.743  35
   0  -4   6 4416.69 181.224  35
   0  -4   5 2457.39 105.622  22
   0  -4   4 78.3761 45.2981  22
   0  -4   4 95.2774 69.3706  17
   0  -4   4-19.0287 65.6091  13
   0  -4   3 10264.0 362.966   4
   0  -4   3 10100.0 371.465  17
   0  -4   3 10638.6 375.592  13
   0  -4   2 13562.0 443.635  17
   0  -4   2 13861.8 437.079   4
   0  -4   2 12637.7 361.188  22
   0  -4   1 189.484 71.5313  17
   0  -4   1 124.418 69.2344   4
   0  -4   0 24463.4 723.104   4
   0  -4   0 23830.9 723.331  17
   0  -4   0 24080.5 728.458   3
   0  -4  -1 199.421 69.8346  17
   0  -4  -1 290.296 70.6890   3
   0  -4  -2 2122.72 132.445   4
   0  -4  -2 1952.48 127.052  17
   0  -4  -3 1160.82 102.910   3
   0  -4  -3 1032.07 102.249   4
   0  -4  -3 1137.82 92.7890  16
   0  -4  -4 98171.2 2676.08  16
   0  -4  -4 101066. 2690.62   4
   0  -4  -5 15998.8 507.244   4
   0  -4  -5 15792.6 508.229  16
   0  -4  -5 15194.8 488.417  12
   0  -4  -6 21098.6 578.069  25
   0  -4  -6 21067.6 670.706  16
   0  -4  -6 20853.0 646.039   4
   0  -4  -6 21058.4 647.555  12
   0  -4  -7 43187.1 1251.34  12
   0  -4  -7 44240.3 1280.03  16
   0  -4  -7 43309.1 1164.45  25
   0  -4  -8 23910.4 760.378  12
   0  -4  -9 11479.0 349.265  45
   0  -4  -9 12544.2 355.373  25
   0  -4  -9 11248.0 453.576  12
   0  -4 -10 4691.27 306.701  16
   0  -4 -10 5867.18 195.106  25
   0  -4 -11 17743.5 501.646  25
   0  -4 -11 17255.2 502.300  56
   0  -4 -12 22625.3 607.135  25
   0  -4 -12 21659.5 606.182  56
   0   4  12 21098.6 592.195  44
   0   4  13 157.169 44.6491  27
   0  -4 -13 99.4505 39.8881  56
   0   4  13 81.6028 41.6954  44
   0  -4 -13 116.984 45.4998  25
   0  -4 -14 6411.27 188.740  50
   0  -4 -15 1741.52 58.9879  36
   0  -5  10 165.201 30.4661  35
   0  -5   9 920.681 61.7747  35
   0  -5   8 642.765 66.0722  35
   0  -5   7 25223.3 708.737  35
   0  -5   6 1261.99 99.0074  35
   0  -5   6 1151.31 73.1275  33
   0  -5   5 8326.63 258.618  33
   0  -5   5 8319.91 282.794  35
   0  -5   4 61.1313 64.2492  35
   0  -5   4 28.1172 48.6051  33
   0  -5   3 3755.26 215.207  17
   0  -5   3 3953.19 141.883  22
   0  -5   2 3866.13 216.934  17
   0  -5   2 3881.17 213.620   4
   0  -5   2 4054.40 139.810  22
   0  -5   1 34865.4 1000.75  17
   0  -5   1 32113.4 885.248  22
   0  -5   1 35539.3 997.609   4
   0  -5   0 6411.80 195.391  22
   0  -5   0 6625.22 285.255  17
   0  -5   0 6741.58 286.545   4
   0  -5  -1 238.771 89.5531   4
   0  -5  -1 170.704 79.4643  17
   0  -5  -2 7814.73 317.802  17
   0  -5  -3 164.454 79.6537   4
   0  -5  -4 2200.19 159.614   4
   0  -5  -5 2834.91 182.794   4
   0  -5  -5 2683.16 165.673  16
   0  -5  -5 2974.86 110.916  25
   0  -5  -6 7786.12 329.695  16
   0  -5  -6 8793.40 341.364   4
   0  -5  -6 8259.03 251.444  25
   0  -5  -7 1008.17 70.2782  25
   0  -5  -7 1025.08 127.984  16
   0  -5  -8 62.7740 49.1653  25
   0  -5  -8 71.2236 50.7916  26
   0  -5  -8 62.4119 89.9681  16
   0  -5  -8 23.3984 52.0159  45
   0  -5  -9 841.791 74.3997  26
   0  -5  -9 804.693 137.274  16
   0  -5  -9 1058.15 74.4721  25
   0  -5 -10 5887.18 199.063  56
   0  -5 -10 5320.30 193.148  31
   0  -5 -11 1292.55 77.4633  31
   0  -5 -11 1265.29 83.4743  56
   0  -5 -11 1300.00 83.3817  25
   0  -5 -12 340.900 56.8507  25
   0  -5 -12 169.152 50.5885  56
   0  -5 -13 93.4504 40.5748  56
   0  -5 -14 23567.8 632.355  50
   0  -6   8 1119.38 56.8281  48
   0  -6   8 1141.82 59.8275  35
   0  -6   7 201.537 50.2703  35
   0  -6   6 221.025 60.6585  35
   0  -6   5 47.1919 61.9386  35
   0  -6   5 133.458 46.9329  33
   0  -6   4 388.745 57.8594  33
   0  -6   4 348.359 70.7523  35
   0  -6   4 367.462 59.0209  42
   0  -6   3 47.3332 62.4595  35
   0  -6   3 55.7500 54.8674  42
   0  -6   3-12.4883 52.1865  33
   0  -6   2 3965.64 148.098  42
   0  -6   2 3322.00 137.382   7
   0  -6   2 3755.74 156.581  35
   0  -6   2 3194.88 219.227  17
   0  -6   2 4009.36 150.458  33
   0  -6   1 7924.92 242.426  33
   0  -6   1 6513.66 326.727  17
   0  -6   1 6963.13 233.002   7
   0  -6   1 7617.24 241.094  42
   0  -6   1 7215.89 244.438  35
   0  -6   0 10253.5 419.996  17
   0  -6   0 10331.8 419.753   4
   0  -6  -1 54005.8 1602.08  17
   0  -6  -1 56165.9 1606.15   4
   0  -6  -3 13659.2 510.574   4
   0  -6  -4 552.926 116.393   4
   0  -6  -5 22090.4 740.738   4
   0  -6  -6 913.736 137.804   4
   0  -6  -6 1134.74 76.0015  56
   0  -6  -6 926.348 74.3297  28
   0  -6  -6 1030.10 67.8422  54
   0  -6  -6 1133.93 73.3388   7
   0  -6  -7 2561.12 111.548  54
   0  -6  -7 2863.40 121.873  56
   0  -6  -7 2849.59 123.192  26
   0  -6  -8 757.047 74.7662  26
   0  -6  -8 780.862 62.0527  54
   0  -6  -8 916.776 75.9850  56
   0  -6  -8 944.995 75.1002  31
   0  -6  -9-15.4200 54.8817  26
   0  -6  -9 4.18186 53.4186  31
   0  -6  -9-49.8567 37.0218  54
   0  -6 -10 1300.32 82.6307  31
   0  -6 -10 1328.78 86.0065  56
   0  -6 -11 5903.71 199.385  31
   0  -6 -11 6267.31 206.419  56
   0  -6 -12 25.5638 43.8654  56
   0  -6 -12 48.1255 37.8061  31
   0  -6 -12 55.7468 47.7404  50
   0  -6 -13 3934.21 134.215  56
   0  -6 -13 4158.60 138.071  36
   0  -6 -13 3960.41 136.172  50
   0  -6 -14 3476.54 99.6711  36
   0  -6 -14 2720.53 94.2569  50
   0  -7   7 1230.38 49.1875  51
   0  -7   7 1105.91 48.0197  35
   0  -7   6 933.406 59.5319  48
   0  -7   6 801.347 55.3626  51
   0  -7   6 793.981 55.2501  35
   0  -7   5 754.858 63.4499  51
   0  -7   5 860.279 65.0158  48
   0  -7   5 806.955 62.9774  35
   0  -7   4 3629.78 139.395  51
   0  -7   4 3295.79 124.348  33
   0  -7   4 3626.40 136.581  35
   0  -7   3 3234.13 134.473  51
   0  -7   3 3371.89 135.840  35
   0  -7   3 3068.44 124.885  33
   0  -7   3 3209.65 126.182  42
   0  -7   2 3024.51 139.111  51
   0  -7   2 3231.49 130.945  42
   0  -7   2 3403.90 139.658  35
   0  -7   2 3219.44 131.679  33
   0  -7   1 8613.48 277.840  35
   0  -7   1 8473.64 267.489   7
   0  -7   1 9120.46 273.562  42
   0  -7   1 8453.49 272.791  33
   0  -7   1 7890.91 279.267  51
   0  -7   0 60.8690 65.4155  35
   0  -7   0 23.4442 58.6335  42
   0  -7   0 25.8640 58.5920  33
   0  -7   0 59.7481 52.6582   7
   0  -7   0 14.3778 58.2060  51
   0  -7  -1 13063.8 393.066  42
   0  -7  -1 13822.3 396.178  33
   0  -7  -1 12558.0 394.529  51
   0  -7  -1 13472.0 396.781  35
   0  -7  -1 13327.6 391.655   7
   0  -7  -1 12907.1 390.031  49
   0  -7  -1 12618.6 393.577  48
   0  -7  -2 40246.2 1077.45  49
   0  -7  -2 39710.5 1082.18  35
   0  -7  -2 39893.7 1079.75  42
   0  -7  -2 39917.1 1078.27   7
   0  -7  -2 38885.2 1079.65  48
   0  -7  -2 39217.6 1067.17  26
   0  -7  -2 38625.3 1078.99  51
   0  -7  -3 31830.9 877.349  42
   0  -7  -3 30833.0 873.863  51
   0  -7  -3 30946.8 874.654  54
   0  -7  -3 33268.7 875.842  49
   0  -7  -3 32636.8 876.404   7
   0  -7  -3 30929.8 875.270  48
   0  -7  -3 31501.6 867.736  26
   0  -7  -3 30779.4 870.048  31
   0  -7  -3 32053.6 879.648  35
   0  -7  -3 32327.0 872.292  50
   0  -7  -4 41630.6 1141.27  48
   0  -7  -4 42318.8 1137.59  26
   0  -7  -4 42831.0 1141.69  50
   0  -7  -4 42468.8 1141.13  31
   0  -7  -4 40951.4 1140.11  51
   0  -7  -4 43469.3 1143.05   7
   0  -7  -4 41865.7 1143.78  33
   0  -7  -4 41387.1 1140.04  54
   0  -7  -4 40813.7 1138.03  46
   0  -7  -4 41669.1 1141.32  49
   0  -7  -5 2991.30 125.682  54
   0  -7  -5 3245.80 133.727  26
   0  -7  -5 2896.44 132.835  50
   0  -7  -5 2960.82 127.284  28
   0  -7  -5 3380.22 134.482   7
   0  -7  -5 2970.47 124.568  46
   0  -7  -5 3148.27 126.324  56
   0  -7  -5 3194.14 132.318  49
   0  -7  -5 3229.17 133.037  31
   0  -7  -5 3176.33 135.935  33
   0  -7  -6 1455.70 93.2040  50
   0  -7  -6 1490.02 91.0811   7
   0  -7  -6 1597.93 91.6437  31
   0  -7  -6 1561.79 87.3081  56
   0  -7  -6 1444.52 81.8759  46
   0  -7  -6 1602.66 90.8317  26
   0  -7  -6 1420.67 82.2776  54
   0  -7  -6 1485.31 87.4611  28
   0  -7  -7 1011.59 68.9269  54
   0  -7  -7 987.684 73.9490  28
   0  -7  -7 1079.98 78.9132  31
   0  -7  -7 981.297 75.4839  36
   0  -7  -7 1079.72 75.9835  56
   0  -7  -7 1107.49 83.3622  50
   0  -7  -7 1107.56 78.4735   7
   0  -7  -8 5065.00 175.605  56
   0  -7  -8 5120.03 179.462  31
   0  -7  -8 4719.90 181.488  50
   0  -7  -8 4495.90 170.191  36
   0  -7  -8 4417.38 161.833  54
   0  -7  -8 5089.48 179.323  26
   0  -7  -8 4784.67 173.293  28
   0  -7  -9 40.6407 34.7316  54
   0  -7  -9 16.4381 52.1343  50
   0  -7  -9-15.8249 49.3827  31
   0  -7  -9 34.1135 53.3371  36
   0  -7  -9 14.2126 44.9435  28
   0  -7  -9 115.352 52.5502  56
   0  -7  -9 56.2272 57.1250  26
   0  -7 -10 4574.98 161.310  56
   0  -7 -10 4584.43 161.101  31
   0  -7 -10 4275.09 158.863  36
   0  -7 -10 4145.98 153.950  28
   0  -7 -11 398.932 55.7354  50
   0  -7 -11 375.949 46.5979  28
   0  -7 -11 409.423 51.0512  31
   0  -7 -11 356.793 54.8619  36
   0  -7 -12 230.919 45.5990  50
   0  -7 -12 176.668 40.6732  31
   0  -7 -12 248.137 42.5449  36
   0  -7 -12 203.050 43.2727  56
   0  -7 -13 1825.23 67.5221  36
   0  -7 -13 1799.39 70.5468  50
   0  -8   5 1849.20 64.1727  51
   0  -8   5 1949.34 65.7820  35
   0  -8   4 1391.43 66.6830  35
   0  -8   4 1532.39 68.3843  48
   0  -8   4 1352.19 63.4464  51
   0  -8   3 1608.50 78.0841  51
   0  -8   3 1663.96 80.7883  35
   0  -8   3 1778.53 83.5034  48
   0  -8   2 55.6142 42.3625  33
   0  -8   2 78.5156 52.6186  48
   0  -8   2 10.1032 48.1262  35
   0  -8   2 44.6059 46.2115  51
   0  -8   1 231.836 57.7788  35
   0  -8   1 71.9617 48.5034  33
   0  -8   1 99.2629 51.6513  51
   0  -8   1 145.959 50.4951  42
   0  -8   0 499.985 63.9027  42
   0  -8   0 411.212 63.8662  35
   0  -8   0 462.349 61.2401  33
   0  -8   0 423.020 67.3921  48
   0  -8   0 435.068 60.6924  51
   0  -8   0 344.503 47.6930  49
   0  -8  -1 2384.50 113.527  35
   0  -8  -1 2332.42 113.154  48
   0  -8  -1 2340.87 109.689  42
   0  -8  -1 2282.58 106.782  51
   0  -8  -1 1960.75 96.9091  49
   0  -8  -1 2402.43 109.125  33
   0  -8  -2 588.578 75.7719  48
   0  -8  -2 547.777 58.6500  49
   0  -8  -2 717.912 75.1543  35
   0  -8  -2 628.661 69.0049   7
   0  -8  -2 714.298 71.2935  33
   0  -8  -2 712.613 69.9655  51
   0  -8  -3 567.966 58.2296  26
   0  -8  -3 642.101 60.7898  49
   0  -8  -3 779.745 70.9363  51
   0  -8  -3 655.787 75.8037  48
   0  -8  -4 649.282 64.2291  26
   0  -8  -4 713.955 73.1728  33
   0  -8  -4 708.766 68.7978  51
   0  -8  -4 542.475 60.1344  31
   0  -8  -4 700.925 70.0087   7
   0  -8  -4 808.423 65.5374  49
   0  -8  -5 3782.16 144.260  31
   0  -8  -5 3688.52 140.374  50
   0  -8  -5 3694.24 146.401   7
   0  -8  -5 3795.69 144.060  26
   0  -8  -6 92.2014 54.3846   7
   0  -8  -6 35.4289 48.0278  31
   0  -8  -6 33.1639 47.6231  50
   0  -8  -6 67.9689 53.0764  26
   0  -8  -7 2696.13 117.830  26
   0  -8  -7 2757.20 115.969  50
   0  -8  -7 2639.22 116.217  31
   0  -8  -8 1844.11 94.3739  31
   0  -8  -8 1908.50 93.5776  50
   0  -8  -9 565.581 58.2008  50
   0  -8 -10 5017.90 165.711  50
   0  -8 -10 4983.04 165.342  31
   0  -8 -11 9493.20 273.243  50
   0  -8 -11 9376.28 272.433  31
   0  -9   1 7129.31 205.180  51
   0  -9   0 724.956 50.0149  51
   0  -9   0 795.034 58.7507  48
   0  -9  -1 3940.30 131.777  51
   0  -9  -2 16832.0 466.867  51
   0  -9  -7 16070.8 448.432  31
   0  -9  -8 861.561 54.1632  31
   1  -9   0 8123.17 234.415  48
   1  -9   1 458.866 40.5713  48
   1  -8 -11 425.898 37.0684  50
   1  -8 -10 1563.65 72.1816  50
   1  -8 -10 1487.60 65.8014  28
   1  -8  -9 3198.78 113.159  54
   1  -8  -9 3325.04 118.693  28
   1  -8  -8 2138.00 92.5657  28
   1  -8  -8 2238.14 98.2734  50
   1  -8  -8 2005.63 87.3570  54
   1  -8  -7 144.357 48.3440  50
   1  -8  -7 185.288 47.2528  31
   1  -8  -7 115.776 39.6321  54
   1  -8  -6 10495.1 316.669  54
   1  -8  -6 10512.3 320.460  31
   1  -8  -6 10895.6 320.765  50
   1  -8  -6 10304.6 313.171  46
   1  -8  -5 566.631 61.8338  50
   1  -8  -5 436.253 55.1400  54
   1  -8  -5 401.184 52.8901  31
   1  -8  -5 396.155 54.1804  46
   1  -8  -4 686.451 62.4248  46
   1  -8  -3 1036.20 78.1046  48
   1  -8  -2 3591.97 142.129  48
   1  -8  -2 3725.03 133.962  51
   1  -8  -1 173.424 49.0321  51
   1  -8  -1 172.065 58.9320  42
   1  -8  -1 246.379 60.4738  35
   1  -8  -1 216.528 60.9190  48
   1  -8  -1 208.655 51.8585  33
   1  -8   0 976.758 73.9687  42
   1  -8   0 897.966 63.3401  51
   1  -8   0 890.200 74.4802  48
   1  -8   0 964.630 66.2025  33
   1  -8   1 752.819 56.9184  33
   1  -8   1 880.946 70.1885  48
   1  -8   1 883.652 69.9873  42
   1  -8   2 2220.12 95.1754  42
   1  -8   2 2148.92 97.8794  48
   1  -8   3 2144.39 88.2515  42
   1  -8   3 2190.19 92.5194  48
   1  -8   4 3230.79 109.703  35
   1  -8   5 6979.68 194.821  35
   1  -8   5 6902.30 195.263  48
   1  -7 -12 2018.64 76.2867  36
   1  -7 -12 1882.57 73.6515  50
   1  -7 -11 5578.04 180.648  28
   1  -7 -11 5735.40 183.101  50
   1  -7 -11 5799.68 183.315  36
   1  -7 -10 9302.89 283.535  50
   1  -7 -10 9317.71 278.818  31
   1  -7 -10 9129.01 281.042  28
   1  -7 -10 9062.81 280.640  36
   1  -7  -9 1949.78 95.0520  31
   1  -7  -9 1839.46 97.3369  36
   1  -7  -9 1788.85 94.8098  28
   1  -7  -9 2019.90 100.940  50
   1  -7  -9 1717.13 84.1699  54
   1  -7  -8 2561.48 117.826  36
   1  -7  -8 2737.70 118.553  31
   1  -7  -8 2527.32 108.967  54
   1  -7  -8 2617.42 118.001  28
   1  -7  -8 2549.87 100.366  46
   1  -7  -8 2301.46 104.210  47
   1  -7  -7 4235.94 153.891  47
   1  -7  -7 4514.49 167.373  28
   1  -7  -7 4250.36 159.063  54
   1  -7  -7 4553.09 167.084  31
   1  -7  -7 4316.33 152.733  46
   1  -7  -7 4275.23 164.429  36
   1  -7  -6 204.068 49.1979  54
   1  -7  -6 250.351 56.3312  28
   1  -7  -6 173.598 57.1388  31
   1  -7  -6 165.109 48.0382  47
   1  -7  -6 167.880 46.6983  46
   1  -7  -6 176.354 58.8620  36
   1  -7  -6 177.593 58.2894  50
   1  -7  -5 47244.9 1289.42  36
   1  -7  -5 47009.6 1291.61  26
   1  -7  -5 46881.2 1287.38  46
   1  -7  -5 47714.6 1296.59  50
   1  -7  -5 48651.1 1293.74  54
   1  -7  -5 48627.7 1296.91  28
   1  -7  -5 48228.0 1295.40  31
   1  -7  -4 40172.0 1069.01  28
   1  -7  -4 39029.9 1062.32  46
   1  -7  -4 38406.5 1061.24  26
   1  -7  -4 39180.4 1066.85  31
   1  -7  -4 39619.4 1069.39  50
   1  -7  -4 37537.1 1056.54  48
   1  -7  -4 39428.6 1066.81  42
   1  -7  -3 56681.0 1495.93  42
   1  -7  -3 56403.7 1495.58  50
   1  -7  -3 56541.0 1493.46  33
   1  -7  -3 55800.2 1492.72  31
   1  -7  -3 54560.4 1483.50  49
   1  -7  -3 54019.8 1486.84  48
   1  -7  -3 52909.6 1483.61  51
   1  -7  -3 56351.1 1496.12  35
   1  -7  -3 56756.3 1495.75  54
   1  -7  -2 10530.1 313.634  46
   1  -7  -2 9851.05 311.086  48
   1  -7  -2 10370.6 313.566  33
   1  -7  -2 9780.44 301.554  49
   1  -7  -2 9236.20 304.531  51
   1  -7  -2 10535.5 316.752  54
   1  -7  -2 10618.7 319.052  35
   1  -7  -1 1901.10 105.331  35
   1  -7  -1 1722.65 95.7281  33
   1  -7  -1 1779.88 95.7364  46
   1  -7  -1 1645.98 101.798  48
   1  -7  -1 1952.36 105.678  42
   1  -7  -1 1612.48 94.3534  51
   1  -7   0 3471.31 144.593  35
   1  -7   0 3283.84 132.961  33
   1  -7   0 3442.61 144.128  42
   1  -7   0 2997.24 135.380  51
   1  -7   1 28.1827 57.4997  42
   1  -7   1 31.7512 52.9395  51
   1  -7   1 38.1260 49.7854  33
   1  -7   2 1553.47 93.6468  42
   1  -7   2 1370.69 88.6137  51
   1  -7   2 1480.07 79.6870  33
   1  -7   3 43.4763 50.7987  51
   1  -7   3 83.8617 55.2294  42
   1  -7   4 2755.29 114.331  51
   1  -7   4 2966.87 115.992  42
   1  -7   5 1090.77 64.2677  42
   1  -7   5 1185.05 71.3650  35
   1  -7   5 1087.02 64.2495  51
   1  -7   6 44.4215 40.2117  35
   1  -7   7 76.3123 32.3489  48
   1  -7   7 112.757 28.0063  35
   1  -6 -13 23.3476 34.6101  36
   1  -6 -13 30.6549 28.4448  28
   1  -6 -13-18.0583 30.4717  50
   1  -6 -12 3078.68 114.262  50
   1  -6 -12 3114.05 116.875  28
   1  -6 -11 774.561 64.3815  56
   1  -6 -11 714.698 62.9585  50
   1  -6 -11 652.969 54.2622  31
   1  -6 -11 718.764 61.1969  25
   1  -6 -10 1577.62 87.0708  25
   1  -6 -10 1832.78 96.4947  56
   1  -6 -10 1795.77 97.3325  50
   1  -6 -10 1731.89 89.5855  31
   1  -6 -10 1573.22 98.6789  36
   1  -6  -9 4428.82 164.086  56
   1  -6  -9 4113.27 167.049  36
   1  -6  -9 4390.53 162.996  31
   1  -6  -9 4135.68 154.200  25
   1  -6  -9 4343.92 167.637  50
   1  -6  -8 3102.63 138.278  50
   1  -6  -8 2935.55 137.291  36
   1  -6  -8 3266.07 136.026  31
   1  -6  -8 3088.08 125.189  25
   1  -6  -7 6957.09 228.252  46
   1  -6  -7 7128.78 239.966  47
   1  -6  -7 7473.97 248.391  26
   1  -6  -7 7735.72 247.602  31
   1  -6  -7 7573.46 244.456  56
   1  -6  -7 8124.04 253.038  50
   1  -6  -7 7270.46 248.634  28
   1  -6  -7 7469.82 246.688  36
   1  -6  -7 7094.75 232.730  25
   1  -6  -6 1198.36 74.8781  25
   1  -6  -6 1346.71 84.6344  31
   1  -6  -6 1344.85 89.1908  28
   1  -6  -6 1255.11 75.3356  10
   1  -6  -6 1328.47 88.5522  36
   1  -6  -6 1371.07 85.1341  56
   1  -6  -6 1336.16 74.8159  46
   1  -6  -6 1336.65 82.5791  47
   1  -6  -5 2401.42 109.511  56
   1  -6  -5 2370.21 111.469  31
   1  -6  -5 2305.35 112.997  50
   1  -6  -5 2297.85 106.747  47
   1  -6  -5 2380.16 103.526  46
   1  -6  -5 2360.02 114.647  28
   1  -6  -5 2376.45 103.638  10
   1  -6  -5 2367.21 110.383  26
   1  -6  -5 2349.58 113.368  36
   1  -6  -5 2519.58 110.386   7
   1  -6  -4 18500.6 531.865   7
   1  -6  -4 19059.6 538.794  50
   1  -6  -4 17898.5 529.090  26
   1  -6  -4 19426.6 539.011  28
   1  -6  -4 18913.2 534.677  54
   1  -6  -4 18481.6 528.335  10
   1  -6  -4 18672.8 535.854  31
   1  -6  -4 18715.5 527.673  46
   1  -6  -3 8358.34 371.517  17
   1  -6  -2 21525.2 739.507   3
   1  -6  -1 15979.3 596.444  17
   1  -6  -1 16421.6 480.280  35
   1  -6  -1 16173.1 472.712  10
   1  -6  -1 16480.3 475.750   7
   1  -6  -1 16983.5 478.831  54
   1  -6  -1 16776.4 474.517  46
   1  -6   0 58.6641 47.0038  10
   1  -6   0 77.8099 89.0701  17
   1  -6   0 25.4288 58.6618  35
   1  -6   0 68.2128 53.0606   7
   1  -6   0 22.4541 51.2808  33
   1  -6   0 13.3586 44.1238  54
   1  -6   0 34.7337 47.7699  39
   1  -6   0 8.67778 41.7367  46
   1  -6   0 45.0278 57.3117  42
   1  -6   1 137.687 59.9142  51
   1  -6   1 150.370 99.6141  17
   1  -6   1 172.096 62.5330  42
   1  -6   1 177.566 50.7144  10
   1  -6   1 266.678 56.0671  39
   1  -6   1 229.676 54.7861  33
   1  -6   1 203.048 48.5863  46
   1  -6   1 210.995 64.3396  35
   1  -6   2 587.105 122.210  17
   1  -6   2 694.776 66.6681  39
   1  -6   2 725.192 77.0379  42
   1  -6   2 622.388 62.9207  33
   1  -6   3 1834.84 96.2549  39
   1  -6   3 1832.42 88.9924  33
   1  -6   3 1740.40 103.678  42
   1  -6   4 2915.37 126.883  42
   1  -6   4 2792.14 120.183  39
   1  -6   5 10205.5 310.899  42
   1  -6   6 1496.13 79.9504  42
   1  -6   6 1651.83 93.3076  35
   1  -6   7 1553.95 81.7426  35
   1  -6   8 1195.18 62.0105  35
   1  -6   8 1052.53 55.6793  51
   1  -6   9 1285.70 46.8529  35
   1  -5 -14 2493.65 83.6948  36
   1  -5 -13 7.93924 38.3329  50
   1  -5 -13 61.6766 42.9768  36
   1  -5 -12 1037.40 65.5778  50
   1  -5 -11 5869.35 201.147  50
   1  -5 -11 6170.01 199.491  25
   1  -5 -11 5830.94 199.566  56
   1  -5 -10 1184.10 80.5374  56
   1  -5 -10 1049.89 73.2457  31
   1  -5 -10 1090.43 76.9795  25
   1  -5  -9 44.8114 46.1054  31
   1  -5  -9 80.4005 51.6274  56
   1  -5  -9 82.8163 53.6153  25
   1  -5  -8 2147.24 106.324  56
   1  -5  -8 2125.40 102.532  25
   1  -5  -8 2160.32 106.686  31
   1  -5  -8 2011.27 191.988  16
   1  -5  -7 5409.03 195.002  26
   1  -5  -7 5466.40 291.687  16
   1  -5  -7 5957.86 198.639  31
   1  -5  -7 5676.79 188.497  25
   1  -5  -6 41850.6 1258.95  16
   1  -5  -6 42178.7 1131.68  25
   1  -5  -5 17902.3 600.777  16
   1  -5  -5 18707.1 601.170   3
   1  -5  -5 17155.9 484.972  25
   1  -5  -4 21185.7 700.731  17
   1  -5  -4 22475.2 708.662   3
   1  -5  -3 44979.2 1323.69  17
   1  -5  -3 46106.1 1329.13   3
   1  -5  -2 2037.30 158.038  17
   1  -5  -2 2292.37 159.426   3
   1  -5  -1 24010.1 762.800   3
   1  -5   0 29054.1 918.687  17
   1  -5   0 30325.9 919.150   3
   1  -5   1 2155.02 167.865  17
   1  -5   1 1994.94 159.951   3
   1  -5   2 40003.7 1207.04  17
   1  -5   3 774.510 127.393  17
   1  -5   3 1075.15 71.0402  39
   1  -5   4 7.13625 84.4461  17
   1  -5   4 42.7218 51.1013  39
   1  -5   5 749.622 69.8026  39
   1  -5   5 706.823 75.9228  42
   1  -5   6 3539.11 155.912  35
   1  -5   6 3274.15 137.496  42
   1  -5   7 74.4455 65.4094  35
   1  -5   7 88.9903 52.6145  42
   1  -5   8 722.976 71.7363  35
   1  -5   9 679.357 59.0919  35
   1  -5  10 1148.34 53.3903  35
   1  -4 -14 4878.30 146.776  36
   1  -4 -13 3434.83 121.365  25
   1  -4 -12 703.011 57.3795  56
   1  -4 -12 625.218 57.5035  50
   1  -4 -12 806.385 63.5414  25
   1  -4 -11 114.460 55.0908  25
   1  -4 -11 126.433 48.5510  56
   1  -4 -10 559.444 63.9273  56
   1  -4  -9 8236.69 259.943  56
   1  -4  -9 7499.90 384.554  16
   1  -4  -8 9270.05 408.580  16
   1  -4  -7 2988.73 208.214  16
   1  -4  -6 8810.20 330.774   3
   1  -4  -6 8867.79 362.820  16
   1  -4  -5 37251.7 1051.88   3
   1  -4  -5 35264.3 1025.68  14
   1  -4  -5 36527.9 1074.54  16
   1  -4  -4 807.703 105.940  16
   1  -4  -4 926.627 97.9499  17
   1  -4  -4 915.229 97.3402   3
   1  -4  -3 12663.0 424.437   3
   1  -4  -3 11791.4 415.012  17
   1  -4  -2 17093.9 548.049  17
   1  -4  -1 29067.2 867.288   3
   1  -4   0-40.3428 61.3957   3
   1  -4   1 4348.23 216.741  13
   1  -4   1 4443.17 208.026   3
   1  -4   2 2292.51 162.873  13
   1  -4   2 2039.17 138.615   3
   1  -4   3 745.656 97.9875   3
   1  -4   3 936.735 122.828  13
   1  -4   4 1098.26 130.208  13
   1  -4   5 48.1192 92.1934  13
   1  -4   6 375.783 60.3292  39
   1  -4   6 271.423 99.2299  13
   1  -4   7 20222.7 567.394  39
   1  -4   7 20627.2 602.226  35
   1  -4   8 1167.64 94.4323  35
   1  -4   9 10597.5 326.881  35
   1  -4  10 22.8185 50.6555  35
   1  -4  11 2725.51 96.2875  35
  -1   3  14 189.962 35.6170  27
   1  -3 -14 216.348 33.7882  36
   1  -3 -13 5125.86 164.184  25
  -1   3  13 5084.02 158.928  27
  -1   3  12 1316.80 73.1751  23
   1  -3 -12 1494.81 81.8344  25
  -1   3  12 1382.21 76.6391  27
  -1   3  11 46.0235 55.5738  27
  -1   3  11-8.55125 49.7491  44
  -1   3  11-25.8930 47.1850  23
   1  -3 -11 72.7456 52.5661  25
   1  -3 -10 98.3124 47.0982  56
  -1   3  10 103.874 48.2988  23
   1  -3  -9 2756.77 114.440  56
   1  -3  -9 2348.99 192.841  14
   1  -3  -9 2539.00 192.494  12
  -1   3   9 2654.20 104.172  23
   1  -3  -8 1858.27 167.116  14
   1  -3  -8 2165.11 167.454  12
  -1   3   8 2289.37 88.6435  23
   1  -3  -7 12968.1 468.226  14
   1  -3  -7 12890.0 455.033  12
   1  -3  -7 13953.5 498.334  16
   1  -3  -6 567.679 99.1301  14
   1  -3  -6 484.585 99.8730  16
   1  -3  -6 464.162 82.7053  12
   1  -3  -6 541.014 67.4080   3
   1  -3  -5 37444.6 1085.13  14
   1  -3  -5 39519.3 1076.65   3
   1  -3  -5 37688.2 1068.65  12
   1  -3  -5 38295.5 1112.68  16
   1  -3  -4 26383.8 738.411  17
   1  -3  -4 24914.2 713.717  12
   1  -3  -4 25487.4 759.774  16
   1  -3  -4 24264.0 713.688  19
   1  -3  -4 24986.3 736.105  14
   1  -3  -3 6718.84 223.539  19
   1  -3  -3 6873.46 261.441  16
   1  -3  -3 6891.88 243.187  14
   1  -3  -3 6973.12 247.543  17
   1  -3  -3 6476.72 209.584  12
   1  -3  -3 7296.60 257.397   3
   1  -3  -2 113123. 3016.94  19
   1  -3  -2 113271. 3052.74   3
   1  -3  -2 114081. 3052.64  16
   1  -3  -2 116804. 3047.95  17
   1  -3  -1 33470.8 951.295   3
   1  -3   0 4008.15 175.925   3
   1  -3   0 3977.24 184.053  13
   1  -3   1 424725. 11137.9   3
   1  -3   2 141666. 3798.19  13
   1  -3   2 142399. 3784.05   3
   1  -3   3 25023.4 746.203  13
   1  -3   3 23980.2 712.359   3
   1  -3   4 7411.11 306.016  13
   1  -3   5 9550.72 372.387  13
   1  -3   6 57938.9 1659.63  13
   1  -3   7 946.392 126.541  13
  -1   3  -7 982.924 71.0545  34
  -1   3  -8 11776.0 343.637  34
  -1   3  -9 3580.17 134.402  34
   1  -3  10 149.256 65.1898  35
  -1   3 -10 64.8511 51.8368  34
   1  -3  11 3252.95 127.452  35
   1  -3  12 149.801 38.9322  35
  -1   2  14 158.357 34.5916  43
  -1   2  14 197.469 39.6155  27
  -1   2  13 1768.17 80.0334  23
   1  -2 -13 1813.67 80.1771  25
  -1   2  12 8587.01 261.467  23
   1  -2 -12 8680.91 264.937  25
  -1   2  12 8882.87 263.525  27
  -1   2  11 15236.5 420.506  23
  -1   2  11 14104.3 417.714  44
  -1   2  10 1325.94 80.2822  44
  -1   2  10 1501.17 81.9834  23
  -1   2   9 1236.97 71.9803  23
   1  -2  -9 1199.14 145.860  12
   1  -2  -9 956.037 146.820  14
   1  -2  -8 2502.12 176.587  12
   1  -2  -8 2424.29 189.930  18
  -1   2   8 2458.47 95.3670  23
   1  -2  -7 6039.09 280.896  18
   1  -2  -7 6029.97 262.555  12
   1  -2  -6 2123.91 150.712  18
  -1   2   5 542.969 61.9071  11
   1  -2  -5 699.667 64.7298   3
   1  -2  -5 713.132 95.3573  14
   1  -2  -4 483.383 85.8684  14
   1  -2  -4 321.663 57.2076   3
   1  -2  -3 53743.6 1414.10   3
   1  -2  -3 50891.5 1415.60  14
   1  -2  -3 51655.7 1402.13  17
   1  -2  -2 156021. 4089.92   1
   1  -2  -2 156274. 4083.14  19
   1  -2  -2 154217. 4101.83  16
   1  -2  -2 155100. 4060.48  12
   1  -2  -2 153939. 4090.32  14
   1  -2  -1 58924.7 1577.95  14
   1  -2  -1 57952.9 1569.68  19
   1  -2  -1 57975.5 1586.26  16
   1  -2  -1 58623.3 1579.29   1
   1  -2  -1 60132.8 1582.75  13
   1  -2   0 4813.80 182.590  13
   1  -2   1 15117.0 418.066   1
   1  -2   1 15001.4 429.324  13
   1  -2   2 1907.09 101.902   3
   1  -2   3 10024.4 321.376   3
   1  -2   3 10575.1 349.544  13
   1  -2   4 36477.7 1018.60   3
   1  -2   4 38462.1 1067.81  13
   1  -2   5 6527.14 274.352  13
   1  -2   6 5247.94 163.471  23
   1  -2   6 5483.42 250.227  13
  -1   2  -6 4759.83 219.633  12
   1  -2   7 2745.73 103.641  23
   1  -2   7 2320.07 175.979  13
  -1   2  -7 2174.71 159.567  12
  -1   2  -8 133.599 55.0911  34
  -1   2  -8 160.743 89.5735  12
   1  -2   8 89.5631 53.0856  44
   1  -2   8 163.030 57.0613  40
   1  -2   8 69.4003 83.1448  13
   1  -2   9 12072.6 351.847  40
  -1   2  -9 11431.4 343.285  34
   1  -2   9 11602.7 342.635  44
   1  -2  10 37847.4 1010.08  44
  -1   2 -10 36934.0 1011.59  34
  -1   2 -11 4061.31 145.553  34
   1  -2  12 16.0145 52.5963  35
   1  -2  13 1293.35 60.3381  35
  -1   1  14 196.723 36.2239  27
  -1   1  14 168.147 36.0781  43
  -1   1  13 910.010 62.1884  27
  -1   1  13 860.031 57.0951  23
   1  -1 -12 348.050 49.7873  25
  -1   1  12 428.272 56.2918  23
  -1   1  12 363.792 59.9874  27
  -1   1  11 2029.52 101.533  27
  -1   1  11 1935.75 98.4648  44
  -1   1  11 2073.55 98.0600  23
  -1   1  10 1804.73 90.8107  23
  -1   1  10 1598.17 91.1534  44
  -1   1   9 287.121 56.2819  44
   1  -1  -9 349.766 118.385  18
   1  -1  -9 183.024 103.362  12
  -1   1   9 288.722 52.3339  23
  -1   1   8 2297.32 93.3308  23
   1  -1  -8 2333.26 186.908  18
   1  -1  -7-5.52917 76.7533  18
  -1   1   7 52.5310 72.3248  11
   1  -1  -6 3868.13 193.872  18
  -1   1   6 3984.70 168.212  11
   1  -1  -5 79306.6 1927.52  18
  -1   1   5 73275.1 1881.52  11
   1  -1  -4 859.844 85.2327  18
   1  -1  -3 107985. 2774.97  18
   1  -1  -3 102101. 2748.84   1
   1  -1  -2 556574. 14553.2  14
   1  -1  -2 556672. 14530.1  17
   1  -1  -2 559050. 14542.5   1
   1  -1  -1 1934.54 91.0565   1
   1  -1  -1 1813.95 86.4207  13
   1  -1   0 113853. 3019.99   1
   1  -1   0 115360. 3017.64  13
   1  -1   1 70995.1 1863.22   1
  -1   1  -1 69741.5 1841.62  12
   1  -1   2 883.373 67.6368   1
  -1   1  -2 901.230 61.9967  12
   1  -1   3 15039.3 430.258   1
   1  -1   4 58326.5 1552.12   3
  -1   1  -6 6609.56 266.652  12
   1  -1   6 7026.35 205.659  23
  -1   1  -7 9665.68 371.236  12
   1  -1   7 10142.5 290.943  23
   1  -1   8 815.628 61.3928  23
  -1   1  -8 616.781 108.594  12
   1  -1   9 14364.9 408.241  23
  -1   1  -9 13891.1 407.681  34
  -1   1  -9 13476.8 530.327  18
   1  -1   9 14194.4 407.977  44
  -1   1  -9 12998.5 518.053  12
   1  -1   9 14863.0 414.133  40
   1  -1  10 62250.4 1661.43  44
   1  -1  10 62932.2 1665.49  40
  -1   1 -10 61837.7 1661.81  34
  -1   1 -11 4413.50 161.415  34
   1  -1  11 4560.19 160.074  44
   1  -1  12 1756.17 86.2024  44
  -1   1 -12 1794.79 89.5011  34
   1  -1  13 1267.63 62.1516  27
   1  -1  14 966.694 44.3982  35
  -1   0  14 952.115 39.0395  43
  -1   0  13 5266.03 163.319  43
  -1   0  12 141.518 47.2630  23
  -1   0  11 2678.63 113.511  23
  -1   0  10-1.59070 58.0870  44
  -1   0  10 35.8770 50.8130  23
   1   0  -9 1346.94 160.418  18
  -1   0   9 1361.95 80.3352  23
  -1   0   9 1240.27 80.7509  44
  -1   0   8 1518.46 77.1206  23
   1   0  -8 1421.30 150.526  18
   1   0  -7 5450.27 254.769  18
  -1   0   7 5367.13 172.223  23
   1   0  -6 23626.8 730.789  18
  -1   0   6 24716.3 716.904  11
   1   0  -5 5207.19 218.905  18
  -1   0   5 5475.92 206.381  11
  -1   0   4 6435.27 195.941  11
   1   0  -4 6184.91 205.324  18
   1   0  -3 206529. 5426.06  18
   1   0  -2 825709. 21531.3  18
   1   0  -1 480.008 54.5238  16
   1   0   0 127539. 3348.49  14
   1   0   1 41046.8 1088.43  19
  -1   0  -1 40362.9 1084.07  12
  -1   0  -2 44473.6 1205.91  15
  -1   0  -2 45795.6 1207.33  12
  -1   0  -3 13894.0 407.299  12
  -1   0  -4 10112.6 320.826  12
   1   0   5 115.961 26.7430   1
  -1   0  -5 247.697 67.1578  12
  -1   0  -6 4316.59 194.675  12
   1   0   7 3889.42 129.184  23
  -1   0  -7 3982.85 202.299  12
  -1   0  -8 21259.5 683.771  12
   1   0   8 20730.7 572.286  23
  -1   0  -9 8146.93 366.554  18
  -1   0  -9 7578.15 355.808  12
   1   0   9 8478.10 253.200  23
   1   0  10 3793.71 141.867  40
  -1   0 -10 3419.15 242.288  18
   1   0  10 3859.35 142.205  23
   1   0  11 1515.61 85.9356  40
   1   0  11 1560.50 89.9769  44
   1   0  12 529.026 64.0190  44
   1   0  13 4071.20 139.053  44
   1   0  14 631.586 44.4082  27
  -1  -1  12 1276.89 66.7230  23
  -1  -1  12 1346.81 70.9845  27
  -1  -1  11 138.039 56.5840  27
  -1  -1  11 101.112 48.9438  23
  -1  -1  10 124.918 54.6406  23
  -1  -1  10 81.9233 59.8738  27
  -1  -1   9 2581.13 111.415  23
   1   1  -8 408.566 100.874  18
  -1  -1   8 477.949 55.2909  23
  -1  -1   7 216.708 100.270  11
   1   1  -7 171.604 83.2908  18
  -1  -1   7 192.901 43.2864  23
  -1  -1   6 25207.8 693.855  23
   1   1  -6 24923.0 769.672  18
  -1  -1   5 2936.73 151.997  11
   1   1  -5 2391.68 141.083  18
   1   1  -4 3027.41 140.566  18
  -1  -1   4 2676.52 102.300  13
  -1  -1   3 16349.0 451.479  11
   1   1  -3 16001.1 442.979  18
  -1  -1   3 14679.5 418.942   2
  -1  -1   3 14537.6 408.594  13
   1   1  -2 12280.6 353.768  18
   1   1  -1 14441.2 398.820  18
   1   1   0 167152. 4375.51  14
   1   1   1 13226.4 366.480  14
   1   1   2 15321.6 419.142  19
  -1  -1  -2 14859.0 436.469  12
  -1  -1  -3 73997.9 1975.33  12
  -1  -1  -4 5697.33 209.909  12
  -1  -1  -5 14863.1 430.101   2
  -1  -1  -5 17500.5 486.042  12
  -1  -1  -6 123411. 3308.26  12
   1   1   7 18511.0 509.403  23
  -1  -1  -7 19750.4 606.406  12
  -1  -1  -8 398.588 43.3817  25
   1   1   8 519.292 50.5296  23
  -1  -1  -8 427.775 102.332  12
   1   1   9 372.618 52.8435  23
  -1  -1  -9 386.046 104.984  12
  -1  -1 -10 11170.4 466.509  18
  -1  -1 -10 10466.8 454.249  12
   1   1  10 11336.3 331.746  23
  -1  -1 -10 11341.9 332.070  34
  -1  -1 -11 695.523 70.7878  34
  -1  -1 -12 271.944 62.8870  34
   1   1  12 338.673 62.1324  44
   1   1  13 18323.3 509.808  44
   1   1  14 87.9914 42.8693  44
  -1  -2  12 4367.03 137.426  43
  -1  -2  11 140.511 49.9059  27
  -1  -2  11 32.3910 48.4154  35
  -1  -2  11 70.4839 42.8557  23
  -1  -2  11 200.420 50.9434  43
  -1  -2  10 54.0421 56.2443  27
  -1  -2  10 70.4817 50.0657  23
  -1  -2   9 15704.8 448.057  27
  -1  -2   9 15638.4 446.077  23
  -1  -2   8 1402.21 85.5365  27
  -1  -2   8 1344.30 77.3948  23
  -1  -2   8 1246.61 74.3678  22
  -1  -2   7 263.005 47.7684  22
  -1  -2   7 264.210 49.9986  23
  -1  -2   6 1857.47 160.517  11
  -1  -2   6 1716.98 74.9007  23
  -1  -2   6 1589.58 76.4015  22
   1   2  -5 13702.0 473.991  18
  -1  -2   5 15337.5 421.368  23
  -1  -2   4 601.159 94.7671  11
   1   2  -4 564.978 68.8636  18
   1   2  -3 43995.0 1222.09  18
  -1  -2   3 45553.7 1213.02  17
  -1  -2   3 44885.9 1222.09   2
  -1  -2   3 45927.7 1210.25  13
   1   2  -2 331.996 47.0417  18
  -1  -2   2 419.952 48.6169  17
  -1  -2   2 361.987 56.4090   2
  -1  -2   1 92938.9 2314.72   2
  -1  -2   1 92949.1 2305.40  17
  -1  -2   0 55977.6 1502.78   2
  -1  -2  -1 148287. 3911.41   2
   1   2   1 148596. 3877.92  14
   1   2   2 82981.2 2153.49  19
  -1  -2  -2 78236.3 2181.67  15
  -1  -2  -2 82888.6 2159.59  18
  -1  -2  -3 10463.0 321.747  12
  -1  -2  -3 9554.23 302.991   2
  -1  -2  -4 6787.92 224.992   2
  -1  -2  -4 6859.32 246.510  12
  -1  -2  -5 56428.4 1515.91   2
  -1  -2  -6 6328.61 243.629  18
  -1  -2  -6 5589.75 194.759   2
  -1  -2  -7 30345.6 828.324  25
  -1  -2  -7 33849.6 926.731  18
  -1  -2  -8 12114.2 352.185  25
   1   2   8 12492.4 350.120  23
   1   2   9 14968.5 420.994  23
  -1  -2  -9 14721.4 422.486  25
  -1  -2 -10 641.750 63.8935  34
  -1  -2 -10 579.612 128.793  18
  -1  -2 -10 511.068 54.6279  25
   1   2  10 617.564 60.7318  23
  -1  -2 -11 40.0825 54.9038  34
  -1  -2 -11 85.6111 45.9695  25
  -1  -2 -12 8131.95 251.398  34
   1   2  13 3070.94 118.627  44
   1   2  14 1552.70 73.5992  44
   1   2  15 2700.29 88.0043  27
  -1  -3  11 517.240 46.0989  43
  -1  -3  10 10777.0 325.099  35
  -1  -3  10 11561.3 323.377  43
  -1  -3   9 1234.76 77.0289  27
  -1  -3   9 1294.61 87.8306  35
  -1  -3   9 1189.30 71.3979  23
  -1  -3   9 1229.00 80.2730  43
  -1  -3   8-34.6563 66.1662  35
  -1  -3   8 38.1371 55.1253  27
  -1  -3   8 46.8532 49.9586  22
  -1  -3   8 34.4221 48.1847  23
  -1  -3   8 22.2558 56.4931  43
  -1  -3   7 15009.7 409.793  22
  -1  -3   7 14284.7 404.168  23
  -1  -3   7 13544.9 405.759  27
  -1  -3   6 26099.5 693.192  22
  -1  -3   6 24677.8 687.905  23
  -1  -3   5 192.040 39.7583  23
  -1  -3   5 218.424 46.8046  22
  -1  -3   4 28697.4 865.638  11
  -1  -3   3 153.864 59.7369   4
  -1  -3   3 196.599 80.8553  11
  -1  -3   2 104537. 2863.62   2
  -1  -3   2 104210. 2853.96  17
  -1  -3   2 110878. 2873.05  11
  -1  -3   2 110716. 2865.32   4
  -1  -3   1 12445.1 388.616   2
  -1  -3   1 12015.0 379.377  11
  -1  -3   1 12318.3 378.371  17
  -1  -3   0 130.061 59.5022  11
  -1  -3   0 217.785 59.5717  17
  -1  -3   0 98.7121 46.0984  15
  -1  -3   0 187.937 61.3979   2
  -1  -3  -1 3634.87 141.216  15
  -1  -3  -1 3654.22 136.352  11
  -1  -3  -1 3718.97 159.456   2
  -1  -3  -2 3733.88 129.303  11
  -1  -3  -2 4222.16 149.924  15
  -1  -3  -3 51043.7 1375.22  11
  -1  -3  -3 60074.0 1438.89   2
  -1  -3  -4 1997.41 114.486   2
  -1  -3  -4 2090.94 109.646  18
  -1  -3  -4 2185.92 132.093  12
  -1  -3  -5 1779.62 109.734   2
  -1  -3  -5 1735.89 126.909  12
  -1  -3  -5 1741.40 111.443  18
  -1  -3  -6 1578.36 108.854   4
  -1  -3  -6 1940.83 112.863   2
  -1  -3  -6 1818.61 126.418  18
  -1  -3  -6 2017.76 139.875  12
  -1  -3  -7 639.722 97.9565  18
  -1  -3  -7 918.019 115.831  12
  -1  -3  -7 892.619 56.1690  25
  -1  -3  -8 3178.67 119.426  25
  -1  -3  -8 3578.58 209.411  12
  -1  -3  -8 3438.51 201.246  18
  -1  -3  -9 7232.02 225.754  25
  -1  -3  -9 7931.38 341.522  18
   1   3   9 7068.06 217.601  23
  -1  -3  -9 7456.02 338.033  12
  -1  -3 -10 4983.49 170.898  45
  -1  -3 -10 4783.78 284.026  18
  -1  -3 -10 4914.78 285.514  12
  -1  -3 -10 5384.29 176.630  25
  -1  -3 -11 387.316 58.9886  34
  -1  -3 -11 330.288 56.3337  45
  -1  -3 -11 404.760 58.6011  25
  -1  -3 -12 730.227 61.8688  25
  -1  -3 -12 678.569 62.2607  45
  -1  -3 -13 1441.90 74.9822  56
   1   3  13 1668.72 81.7281  44
   1   3  14 3145.83 109.840  44
   1   3  15 229.845 36.6303  27
  -1  -4   9 9998.16 293.859  35
  -1  -4   8 608.870 70.4962  35
  -1  -4   8 529.737 61.7106  53
  -1  -4   8 595.863 62.9078  43
  -1  -4   7 4803.99 188.060  35
  -1  -4   7 5108.04 174.917  43
  -1  -4   7 5366.43 177.198  22
  -1  -4   7 5172.82 182.413  53
  -1  -4   6 6153.07 218.880  35
  -1  -4   6 5901.03 202.704  43
  -1  -4   6 6630.32 206.503  22
  -1  -4   6 6285.49 213.166  53
  -1  -4   5 18046.6 522.745  53
  -1  -4   5 17931.4 528.383  35
  -1  -4   5 18809.8 514.593  22
  -1  -4   4 115.518 46.8293  22
  -1  -4   3 706.934 109.853  11
  -1  -4   3 581.728 89.4703   4
  -1  -4   2 37714.9 1010.55  22
  -1  -4   2 38184.1 1084.56   4
  -1  -4   2 34826.1 1068.37  17
  -1  -4   1 7955.80 293.468   2
  -1  -4   1 7000.07 274.558  17
  -1  -4   1 7359.19 283.911   4
  -1  -4   1 7855.01 280.767  11
  -1  -4   0 982.066 102.228   2
  -1  -4   0 837.426 91.6167  17
  -1  -4   0 869.329 97.5251   4
  -1  -4   0 908.770 90.6298  11
  -1  -4  -1 4100.34 192.631   2
  -1  -4  -1 4037.88 160.607  11
  -1  -4  -1 4137.23 191.609   4
  -1  -4  -2 841.388 68.7477  11
  -1  -4  -2 800.797 94.3312   2
  -1  -4  -2 863.780 98.5977   4
  -1  -4  -3 97644.1 2642.87   4
  -1  -4  -4 26588.8 776.595  16
  -1  -4  -4 26941.0 816.649   4
  -1  -4  -5 6245.86 253.774   2
  -1  -4  -5 5962.89 248.611   4
  -1  -4  -5 6031.64 187.292  25
  -1  -4  -6 16548.0 530.238  18
  -1  -4  -6 16712.4 548.844  12
  -1  -4  -6 16571.6 530.615   4
  -1  -4  -7 150.249 88.6141  12
  -1  -4  -7 121.371 79.9336  18
  -1  -4  -7 166.767 46.6999  25
  -1  -4  -8 8048.95 250.059  25
  -1  -4  -8 8240.19 346.869  18
  -1  -4  -8 8433.39 351.448  12
  -1  -4  -9 48023.7 1390.16  18
  -1  -4  -9 46058.6 1246.78  45
  -1  -4  -9 46292.1 1251.62  25
  -1  -4  -9 48149.9 1388.70  12
  -1  -4 -10 5951.36 201.053  25
  -1  -4 -10 5921.66 315.042  18
  -1  -4 -10 6075.30 200.072  45
  -1  -4 -10 5882.19 315.006  12
  -1  -4 -11 7036.63 234.787  45
  -1  -4 -11 7863.16 240.741  25
  -1  -4 -12 7986.90 247.349  45
   1   4  13 65.4895 45.7213  44
  -1  -4 -13 27.9843 42.3320  56
  -1  -4 -14 1385.40 66.1117  56
   1   4  14 1460.02 71.3290  21
  -1  -5   8 248.423 46.3464  35
  -1  -5   7 10616.2 321.246  33
  -1  -5   7 11452.0 328.220  35
  -1  -5   6 1918.81 97.7445  33
  -1  -5   6 1883.77 95.2106  53
  -1  -5   6 1916.93 103.499  35
  -1  -5   5 5486.33 180.468  22
  -1  -5   5 4781.15 186.884  35
  -1  -5   5 4817.79 185.952  33
  -1  -5   5 5281.66 182.116  53
  -1  -5   4 13035.7 380.768  53
  -1  -5   4 12484.5 385.385  35
  -1  -5   3 538.152 60.3926  22
  -1  -5   3 476.833 68.4649  35
  -1  -5   2 9431.80 276.055  22
  -1  -5   2 8525.53 357.249   4
  -1  -5   1 11893.2 341.357  22
  -1  -5   1 12235.7 440.461   4
  -1  -5   0 549.837 105.132   4
  -1  -5   0 592.430 54.4629   5
  -1  -5   0 510.532 49.4263  22
  -1  -5  -1 37264.1 1091.43   4
  -1  -5  -1 35281.4 981.849  22
  -1  -5  -2 28851.4 783.678   5
  -1  -5  -3 353.416 90.9427   4
  -1  -5  -3 356.364 42.8240  20
  -1  -5  -4 305.719 42.1634  20
  -1  -5  -4 386.870 45.8072   5
  -1  -5  -4 307.958 89.6935   4
  -1  -5  -5 3434.91 126.574  20
  -1  -5  -5 3742.39 207.831   4
  -1  -5  -6 1217.73 67.6504  20
  -1  -5  -6 1280.76 128.771   4
  -1  -5  -7 110.546 81.7302   4
  -1  -5  -9 3501.44 138.755  45
  -1  -5  -9 3729.13 144.620  26
  -1  -5 -10 1014.41 76.0292  45
  -1  -5 -11 17998.6 511.651  45
  -1  -5 -12 29370.2 831.066  31
  -1  -5 -12 31972.9 840.800  56
  -1  -5 -13 9607.86 286.780  56
  -1  -5 -14 4554.85 144.762  56
  -1  -6   8-8.14706 32.3595  51
  -1  -6   7 243.579 42.2805  35
  -1  -6   6 378.286 52.2085  35
  -1  -6   6 291.397 46.4294  33
  -1  -6   6 346.376 51.6506  48
  -1  -6   5 2852.89 119.685  35
  -1  -6   5 2789.01 116.503  33
  -1  -6   4 256.252 58.3638  33
  -1  -6   4 381.904 63.3922  35
  -1  -6   3 3418.32 132.055  22
  -1  -6   3 3045.05 135.785  35
  -1  -6   3 3135.79 137.863  33
  -1  -6   2 24077.7 663.027  22
  -1  -6   2 23665.2 675.108  33
  -1  -6   2 24060.1 673.536  35
  -1  -6   1 93122.7 2459.32  35
  -1  -6   1 96280.4 2465.43  33
  -1  -6   1 90572.0 2578.84   4
  -1  -6   1 89677.5 2452.55   7
  -1  -6   1 93086.6 2447.83  22
  -1  -6   0 43332.6 1178.11  35
  -1  -6   0 43469.6 1303.16   4
  -1  -6   0 46157.6 1186.20  51
  -1  -6   0 42057.9 1163.70  22
  -1  -6  -1 83.1154 44.1454  22
  -1  -6  -1 57.3944 98.2710   4
  -1  -6  -2 7841.32 352.081   4
  -1  -6  -3 34266.8 1063.25   4
  -1  -6  -4 3458.68 221.588   4
  -1  -6  -5 79.5165 41.3647  20
  -1  -6  -5 50.4632 94.9533   4
  -1  -6  -6 4965.56 172.477  20
  -1  -6  -6 5411.09 284.098   4
  -1  -6  -6 5423.64 187.279  33
  -1  -6  -7 1221.85 148.126   4
  -1  -6  -7 1226.59 78.5151  45
  -1  -6  -7 1133.32 69.2126  20
  -1  -6  -7 1341.46 79.9401   7
  -1  -6  -7 1403.79 85.4815  26
  -1  -6  -8 4023.28 148.084  20
  -1  -6  -8 4428.02 159.776  45
  -1  -6  -9 1458.52 87.6477  45
  -1  -6  -9 1307.49 74.3296  20
  -1  -6  -9 1428.54 89.1393  26
  -1  -6 -10 2177.38 95.7512  20
  -1  -6 -10 2656.75 113.609  26
  -1  -6 -11 2199.99 103.162  56
  -1  -6 -11 1774.97 93.1058  26
  -1  -6 -12 494.832 53.0390  31
  -1  -6 -12 518.954 58.0484  56
  -1  -6 -13 4430.08 139.575  56
  -1  -6 -13 3692.75 127.364  31
  -1  -6 -14 2136.59 76.8196  36
  -1  -6 -14 2207.99 79.6787  50
  -1  -6 -14 2050.06 78.3357  56
  -1  -7   6 1285.37 54.4782  35
  -1  -7   6 1538.92 65.7702  51
  -1  -7   5 21.9358 39.5352  35
  -1  -7   5 52.4067 44.9657  51
  -1  -7   5 35.6196 44.1551  48
  -1  -7   4-44.1349 43.6293  33
  -1  -7   4 16.0360 49.8736  51
  -1  -7   4 9.32132 49.2528  48
  -1  -7   4 48.1484 45.1227  35
  -1  -7   3 10462.4 319.437  35
  -1  -7   3 11154.2 324.211  48
  -1  -7   3 10353.5 321.273  33
  -1  -7   3 10981.2 328.444  51
  -1  -7   2 76.7324 56.4869  35
  -1  -7   2 17.0257 54.7322  33
  -1  -7   2 108.796 63.9601  51
  -1  -7   2 76.2370 62.4239  48
  -1  -7   1 554.311 69.3548  35
  -1  -7   1 432.275 68.3529  33
  -1  -7   1 433.198 71.7902  51
  -1  -7   1 495.316 61.9783  42
  -1  -7   1 371.692 51.8407  41
  -1  -7   1 457.650 56.7663   7
  -1  -7   1 557.191 72.8856  48
  -1  -7   0 30143.4 858.680  41
  -1  -7   0 31957.0 866.291   7
  -1  -7   0 31222.4 869.173  35
  -1  -7   0 33401.5 873.520  48
  -1  -7   0 31227.4 862.773  42
  -1  -7  -1 5948.87 197.744  41
  -1  -7  -1 5932.09 210.576  33
  -1  -7  -1 6040.91 204.620   7
  -1  -7  -1 5947.97 209.920  48
  -1  -7  -1 5761.58 205.792  35
  -1  -7  -1 5849.98 201.523  42
  -1  -7  -2 71272.9 1883.50  41
  -1  -7  -2 68611.8 1887.93  35
  -1  -7  -2 71927.5 1893.57  33
  -1  -7  -2 68004.9 1878.15  26
  -1  -7  -2 74777.2 1893.36   7
  -1  -7  -3 14264.4 415.511  41
  -1  -7  -3 13422.0 418.919  35
  -1  -7  -3 15311.6 428.636  33
  -1  -7  -3 14248.8 413.695  26
  -1  -7  -3 13760.5 422.731  48
  -1  -7  -3 14378.6 425.572  49
  -1  -7  -4 2149.04 103.319  41
  -1  -7  -4 2075.41 110.294  33
  -1  -7  -4 2000.02 99.7089  31
  -1  -7  -4 2107.08 101.630  26
  -1  -7  -4 1952.27 106.872  49
  -1  -7  -4 1927.13 112.498  48
  -1  -7  -4 2226.76 109.406   7
  -1  -7  -5 29032.4 802.518  33
  -1  -7  -5 29461.4 803.746   7
  -1  -7  -5 29109.9 799.934  26
  -1  -7  -5 27473.8 801.426  51
  -1  -7  -5 29081.5 801.264  31
  -1  -7  -6 89.2825 59.7858  33
  -1  -7  -6 94.9353 54.6610  26
  -1  -7  -6 19.3129 53.0615   7
  -1  -7  -6 67.6438 45.6837  56
  -1  -7  -6 76.0071 50.3994  50
  -1  -7  -6 61.7543 52.2410  49
  -1  -7  -7 6858.97 224.578  56
  -1  -7  -7 6544.47 230.275  50
  -1  -7  -7 7174.62 228.032   7
  -1  -7  -8 5587.58 202.240  50
  -1  -7  -8 5526.05 194.094  56
  -1  -7  -8 5484.35 190.028   7
  -1  -7  -9 15728.6 462.635  56
  -1  -7  -9 16627.2 470.255  31
  -1  -7  -9 15664.4 463.522  26
  -1  -7 -10 1506.44 84.5671  31
  -1  -7 -10 1445.70 84.6447  56
  -1  -7 -10 1364.55 82.7436  26
  -1  -7 -11 6726.84 210.022  31
  -1  -7 -11 6342.55 206.699  56
  -1  -7 -11 6100.37 210.217  50
  -1  -7 -12 96.0570 38.9953  31
  -1  -7 -12 134.074 44.2697  50
  -1  -7 -13 119.113 33.8491  56
  -1  -7 -13 65.0637 29.0803  31
  -1  -8   4 1909.44 76.8814  51
  -1  -8   4 2167.01 77.0213  48
  -1  -8   3 149.854 44.8758  35
  -1  -8   3 158.309 39.9735  33
  -1  -8   3 243.714 48.9684  48
  -1  -8   2-37.8149 42.8847  33
  -1  -8   2 47.8100 43.9137  35
  -1  -8   2 15.1843 35.3245  49
  -1  -8   2 11.7705 49.2290  48
  -1  -8   1 4816.71 159.939  35
  -1  -8   1 5228.79 167.226  48
  -1  -8   1 4512.31 160.885  33
  -1  -8   1 4052.78 155.463  49
  -1  -8   0 3071.16 128.252  49
  -1  -8   0 3372.00 131.157  35
  -1  -8   0 3323.96 126.887   7
  -1  -8  -1 1505.90 86.7965  35
  -1  -8  -1 1374.65 82.7239   7
  -1  -8  -1 1539.61 93.6397  48
  -1  -8  -1 1266.64 81.7940  49
  -1  -8  -2 32015.7 860.202  33
  -1  -8  -2 31367.0 856.692   7
  -1  -8  -2 32064.0 859.019  49
  -1  -8  -2 29714.7 845.089  41
  -1  -8  -3 344.247 71.6131  48
  -1  -8  -3 322.545 64.8706  33
  -1  -8  -3 317.582 64.5248  51
  -1  -8  -3 240.928 49.7938  26
  -1  -8  -3 274.738 56.3945  49
  -1  -8  -4 810.715 67.6771  26
  -1  -8  -4 1101.97 80.5745  33
  -1  -8  -4 879.288 72.8936  49
  -1  -8  -4 909.846 78.1821  51
  -1  -8  -4 1000.68 75.7845   7
  -1  -8  -5 8764.27 277.329  33
  -1  -8  -5 8158.17 269.577  31
  -1  -8  -5 8817.69 274.764  26
  -1  -8  -5 9231.41 280.384  49
  -1  -8  -5 9199.84 280.146   7
  -1  -8  -6 375.078 54.8055  31
  -1  -8  -6 480.005 60.7379   7
  -1  -8  -6 445.364 60.6899  26
  -1  -8  -7 5672.35 189.154   7
  -1  -8  -7 5858.21 192.803  26
  -1  -8  -7 5890.92 192.926  31
  -1  -8  -8 3622.30 136.166  26
  -1  -8  -8 3455.84 133.460  31
  -1  -8  -8 3319.13 128.537  50
  -1  -8  -8 3247.79 126.458   7
  -1  -8  -9 4438.29 154.219  26
  -1  -8  -9 4233.02 149.404  50
  -1  -8  -9 4393.81 155.405  31
  -1  -8  -9 4085.33 144.927  56
  -1  -8 -10 9781.98 296.642  50
  -1  -8 -10 9877.45 294.820  56
  -1  -8 -10 10155.3 300.391  31
  -1  -8 -10 10845.1 301.464  26
  -1  -8 -11 3028.27 107.017  31
  -1  -8 -11 2723.41 101.992  56
  -1  -8 -11 2783.87 103.081  50
  -1  -8 -12 97.7762 32.3815  31
  -1  -8 -12 57.4336 28.0300  50
  -1  -9   1 364.493 34.7303  33
  -1  -9   0 2882.99 104.219  33
  -1  -9  -1 10160.7 273.560  51
  -1  -9  -1 8577.90 265.244  49
  -1  -9  -2 766.045 58.9020  33
  -1  -9  -2 680.542 50.9406  49
  -1  -9  -2 775.780 58.8876  51
  -1  -9  -3 2559.68 104.620  33
  -1  -9  -3 2636.80 105.525   7
  -1  -9  -3 2499.83 100.799  49
  -1  -9  -4 9983.39 293.799  49
  -1  -9  -5 13522.2 389.224   7
  -1  -9  -6 4925.30 160.753  26
  -1  -9  -6 4912.59 164.288   7
  -1  -9  -7 478.384 49.7386  26
  -1  -9  -8 810.411 50.9609  31
  -1  -9  -9 6435.27 192.628  31
  -1  -9 -10 57.8419 27.7915  31
   2  -8  -9 451.522 35.1519  54
   2  -8  -8 1818.57 76.5513  54
   2  -8  -7 684.101 51.5060  54
   2  -8  -7 660.297 48.0193  46
   2  -8  -6 29638.8 804.771  46
   2  -8  -5 3312.38 126.924  54
   2  -8  -5 3360.04 124.930  46
   2  -8  -4 35.4589 41.5863  54
   2  -8  -3 821.794 63.0009  46
   2  -8  -2 7406.07 235.065  46
   2  -8  -2 7519.61 237.206  42
   2  -8  -1 541.575 61.0970  42
   2  -8   0 159.051 47.4648  35
   2  -8   1 2261.75 99.7649  42
   2  -8   1 2432.65 97.6144  35
   2  -8   2 172.256 43.0503  35
   2  -8   2 62.3726 43.1061  42
   2  -8   2 91.0895 41.4534  48
   2  -8   3 1114.69 56.0743  35
   2  -8   3 1009.42 55.4848  48
   2  -8   3 966.810 56.6575  42
   2  -8   4 2703.92 86.0546  35
   2  -8   4 2650.55 86.4365  48
   2  -8   4 2562.93 88.2727  42
   2  -7 -10 84.7956 30.8779  54
   2  -7 -10 142.819 39.3212  50
   2  -7  -9 245.028 47.5168  50
   2  -7  -9 298.326 41.8714  54
   2  -7  -9 292.258 55.0604  36
   2  -7  -9 236.020 43.2877  47
   2  -7  -8 7860.26 245.792  50
   2  -7  -8 7689.93 241.330  54
   2  -7  -8 7932.34 247.045  36
   2  -7  -8 7441.71 238.314  47
   2  -7  -7 2599.73 116.850  36
   2  -7  -7 2570.78 109.152  47
   2  -7  -7 2479.64 110.484  54
   2  -7  -7 2574.15 114.913  50
   2  -7  -7 2525.38 103.274  46
   2  -7  -6 37877.6 1027.28  36
   2  -7  -6 37029.6 1028.26  50
   2  -7  -6 38160.5 1020.16  46
   2  -7  -6 37348.0 1030.04  28
   2  -7  -6 37385.2 1022.40  47
   2  -7  -5 9489.66 286.155  54
   2  -7  -5 8965.02 281.089  47
   2  -7  -5 9000.18 287.331  28
   2  -7  -5 8660.55 277.624  10
   2  -7  -5 8968.99 279.154  46
   2  -7  -4 1078.56 76.1508  10
   2  -7  -4 1222.86 86.6208  50
   2  -7  -4 1233.20 79.2312  54
   2  -7  -3 17636.1 507.082  46
   2  -7  -3 17756.0 510.059  54
   2  -7  -3 17558.2 508.389  42
   2  -7  -2 3539.88 147.126  42
   2  -7  -2 3670.26 142.873  10
   2  -7  -2 3615.22 143.545  35
   2  -7  -2 3619.66 143.288  54
   2  -7  -2 3563.57 140.370  46
   2  -7  -1 26.2720 46.8263  39
   2  -7  -1 37.4390 56.4577  35
   2  -7  -1 75.3361 48.0850  10
   2  -7  -1 9.20240 47.0673  46
   2  -7  -1 48.2804 61.8172  42
   2  -7  -1 5.76127 46.0238  54
   2  -7  -1 6.16684 55.5638  48
   2  -7   0 6452.88 213.961  39
   2  -7   0 7267.94 228.441  35
   2  -7   0 7354.32 234.165  42
   2  -7   0 6200.64 222.279  48
   2  -7   0 7041.69 226.249  46
   2  -7   0 6947.64 224.609  10
   2  -7   1 2197.97 101.880  39
   2  -7   1 2544.39 112.689  35
   2  -7   2 937.711 75.0271  35
   2  -7   2 955.549 69.1354  39
   2  -7   2 988.454 78.3556  42
   2  -7   3 3230.33 129.755  42
   2  -7   3 3237.98 127.598  35
   2  -7   4 685.720 60.8783  35
   2  -7   4 711.699 61.6278  42
   2  -7   5 220.700 45.0310  42
   2  -7   5 238.476 44.0318  35
   2  -7   6 69.6485 34.2325  42
   2  -7   6 102.098 33.3866  35
   2  -6 -12 1177.24 57.5187  36
   2  -6 -12 1049.96 55.5451  28
   2  -6 -11 123.518 41.8639  28
   2  -6 -11 129.610 39.4585  47
   2  -6 -11 145.943 47.1803  36
   2  -6 -11 143.137 39.3104  50
   2  -6 -10 2012.04 97.6974  47
   2  -6 -10 2145.84 102.072  28
   2  -6 -10 2387.66 104.378  36
   2  -6 -10 2286.93 97.5256  50
   2  -6 -10 2140.48 91.2394  25
   2  -6  -9 2599.59 120.297  47
   2  -6  -9 2939.49 120.797  50
   2  -6  -9 2783.63 110.540  25
   2  -6  -9 2898.05 124.315  28
   2  -6  -8 417.508 64.5562  28
   2  -6  -8 408.893 60.2963  31
   2  -6  -8 365.598 60.5538  50
   2  -6  -8 363.623 52.5336  25
   2  -6  -8 369.781 60.8783  47
   2  -6  -8 387.651 46.3063  46
   2  -6  -7 4862.54 182.120  36
   2  -6  -7 4706.12 162.059  10
   2  -6  -7 4850.76 178.439  31
   2  -6  -7 4784.07 181.617  28
   2  -6  -7 4942.35 180.971  50
   2  -6  -7 4721.06 165.077  46
   2  -6  -7 4922.67 178.546  47
   2  -6  -6 21077.4 604.608  36
   2  -6  -6 20721.6 601.396  31
   2  -6  -6 20576.4 591.995  46
   2  -6  -6 21532.9 605.521  50
   2  -6  -6 21324.0 603.583  47
   2  -6  -6 21535.7 591.550  10
   2  -6  -5 7169.56 229.047  10
   2  -6  -5 6884.71 238.910  36
   2  -6  -5 7068.59 236.517  31
   2  -6  -5 7180.90 239.266  50
   2  -6  -5 7068.67 229.116  46
   2  -6  -5 7291.43 237.974  47
   2  -6  -4 14257.7 408.999  10
   2  -6  -4 13948.3 413.539  47
   2  -6  -4 13555.9 415.236  36
   2  -6  -4 14048.5 409.136  46
   2  -6  -4 13721.6 539.094   3
   2  -6  -4 13844.6 408.564  42
   2  -6  -3 34.1509 47.2583  10
   2  -6  -3-33.1056 87.4973   3
   2  -6  -3 22.8629 85.9452  17
   2  -6  -3 56.5981 47.7887  31
   2  -6  -3 33.2368 58.3409  42
   2  -6  -3 52.1402 48.8601  54
   2  -6  -3 1.96221 50.2790  47
   2  -6  -2 111.005 59.1036  42
   2  -6  -2 132.384 59.5871  35
   2  -6  -2 158.243 98.6079   3
   2  -6  -2 198.436 101.437  17
   2  -6  -2 116.280 47.4843  54
   2  -6  -2 88.6694 45.5243  10
   2  -6  -2 160.136 46.3324  46
   2  -6  -2 147.666 55.3338  50
   2  -6  -1 693.259 60.3142  39
   2  -6  -1 645.349 64.6790  10
   2  -6  -1 690.618 72.2401  35
   2  -6  -1 631.817 123.041   3
   2  -6  -1 755.126 132.418  17
   2  -6  -1 682.381 75.8747  42
   2  -6  -1 656.956 62.4850  54
   2  -6  -1 707.842 63.5499  46
   2  -6   0 806.715 65.3486  39
   2  -6   0 838.999 66.4046  10
   2  -6   0 864.344 75.8795  35
   2  -6   0 843.369 66.3357  33
   2  -6   0 674.379 128.419   3
   2  -6   0 821.476 69.1315  54
   2  -6   0 838.923 65.6267  46
   2  -6   0 826.376 81.3060  42
   2  -6   1 547.422 70.0101  35
   2  -6   1 520.499 59.7735  10
   2  -6   1 508.099 56.3702  46
   2  -6   1 502.098 60.2506  39
   2  -6   2 62.5198 57.5932  35
   2  -6   2 46.6762 60.4231  42
   2  -6   2 64.2957 52.1449  39
   2  -6   2 38.9161 44.8170  10
   2  -6   2 80.1515 44.7516  46
   2  -6   3 4262.39 170.447  42
   2  -6   3 4286.63 168.150  35
   2  -6   4 3207.90 134.737  42
   2  -6   4 3087.20 123.086  39
   2  -6   4 3281.16 132.547  35
   2  -6   5 6157.11 198.347  39
   2  -6   5 6047.50 205.271  35
   2  -6   5 5991.50 204.838  42
   2  -6   6 1333.03 77.6860  42
   2  -6   6 1286.99 79.0113  35
   2  -6   7 33.3877 41.9170  42
   2  -6   7 130.847 44.2012  35
   2  -6   8 4141.30 131.794  42
   2  -6   8 5673.97 144.453  35
   2  -5 -13 346.147 31.0206  47
   2  -5 -13 362.178 35.3646  28
   2  -5 -13 424.063 38.4057  36
   2  -5 -12 914.827 60.5470  36
   2  -5 -12 914.542 56.1840  25
   2  -5 -11 558.430 54.5288  25
   2  -5 -11 475.301 49.1232  50
   2  -5 -11 596.632 61.7218  36
   2  -5 -10 1525.76 84.1049  50
   2  -5 -10 1665.08 86.8429  25
   2  -5 -10 1584.41 92.6900  36
   2  -5  -9 2436.90 109.986  31
   2  -5  -9 2564.39 114.658  50
   2  -5  -9 2691.34 113.195  25
   2  -5  -9 2486.69 122.995  36
   2  -5  -8 2367.27 109.903  31
   2  -5  -8 2267.13 112.706  50
   2  -5  -8 2495.87 109.355  25
   2  -5  -8 2379.75 119.989  36
   2  -5  -7 3694.14 152.626  36
   2  -5  -7 3521.14 247.840  16
   2  -5  -7 3961.76 148.124  31
   2  -5  -7 3536.47 134.282  46
   2  -5  -7 3719.76 148.925  50
   2  -5  -7 3597.02 137.720  25
   2  -5  -6 10593.3 316.848  10
   2  -5  -6 10447.9 316.663  25
   2  -5  -6 10631.7 421.045   3
   2  -5  -6 10982.7 330.829  31
   2  -5  -6 10966.0 332.630  50
   2  -5  -6 11124.2 323.803  46
   2  -5  -5 23331.5 659.998  31
   2  -5  -5 23902.3 665.698  28
   2  -5  -5 23225.3 767.845   3
   2  -5  -4 228.413 88.1566   3
   2  -5  -4 108.752 77.5847  17
   2  -5  -3 15469.6 437.433   6
   2  -5  -3 14271.8 533.241  17
   2  -5  -3 15558.9 557.755   3
   2  -5  -2 18814.7 530.383   6
   2  -5  -2 18517.2 639.837  17
   2  -5  -2 18962.8 530.085  24
   2  -5  -1 4023.90 238.123  17
   2  -5  -1 4220.88 242.900   3
   2  -5   0 6965.85 320.742   3
   2  -5   0 6583.02 212.094   6
   2  -5   0 6502.74 317.094  17
   2  -5   1 16700.7 591.055   3
   2  -5   2 238.181 89.1746   3
   2  -5   2 245.637 52.5651  30
   2  -5   3 2142.01 112.782  35
   2  -5   3 2216.59 102.998  30
   2  -5   3 2119.34 193.944  13
   2  -5   4 16291.9 471.594  39
   2  -5   4 16945.1 489.644  35
   2  -5   5 12657.1 368.021  39
   2  -5   5 12335.2 385.210  35
   2  -5   6 1337.18 92.7502  35
   2  -5   6 1272.45 80.3614  39
   2  -5   7 747.246 72.9534  35
   2  -5   7 793.646 70.9374  42
   2  -5   7 597.549 61.0537  39
   2  -5   8 105.265 50.8843  35
   2  -5   8 114.344 45.7135  42
   2  -5   9 1748.56 75.3342  35
   2  -5   9 1390.65 66.6751  42
   2  -5  10 34.0991 22.2340  35
   2  -4 -13 439.374 39.8807  36
   2  -4 -12 6323.05 196.781  36
   2  -4 -11 544.035 62.5404  36
   2  -4 -10 9711.91 298.358  25
   2  -4  -9 16105.1 464.522  50
   2  -4  -8 4877.52 293.419  16
   2  -4  -8 4801.06 175.002  50
   2  -4  -8 4939.43 176.690  56
   2  -4  -7 9081.39 278.712  50
   2  -4  -7 8302.50 393.852  16
   2  -4  -7 8788.10 277.829  56
   2  -4  -6 1540.07 165.981  16
   2  -4  -6 1859.40 159.682  14
   2  -4  -6 1721.79 135.140   3
   2  -4  -5 2958.24 109.295   6
   2  -4  -5 3170.22 187.763   3
   2  -4  -5 2907.33 203.413  16
   2  -4  -5 2958.58 188.581  14
   2  -4  -5 2998.99 109.454  24
   2  -4  -4 17053.6 578.973  17
   2  -4  -4 18445.6 510.635  24
   2  -4  -4 18394.5 511.080   6
   2  -4  -3 33847.3 962.962   3
   2  -4  -3 30507.9 928.845  17
   2  -4  -3 31410.6 846.343  24
   2  -4  -3 30969.6 846.303   6
   2  -4  -2 53610.9 1526.87  17
   2  -4  -2 53697.6 1433.66  24
   2  -4  -2 54177.9 1434.23   6
   2  -4  -1 26902.6 821.872   3
   2  -4  -1 26146.7 713.451  24
   2  -4  -1 26173.6 714.245   6
   2  -4   0 171.606 38.2228   6
   2  -4   0 224.931 80.4489   3
   2  -4   0 248.341 87.1225  13
   2  -4   0 149.748 35.4355  24
   2  -4   1 8836.40 357.764   3
   2  -4   1 8780.03 263.534   6
   2  -4   1 9013.66 368.201  13
   2  -4   1 8978.98 263.534  24
   2  -4   2 877.375 114.281   3
   2  -4   2 877.338 56.5569  24
   2  -4   2 921.064 57.7440   6
   2  -4   3 1096.65 62.3148   6
   2  -4   3 1278.42 125.261   3
   2  -4   3 1398.89 153.217  13
   2  -4   4-68.5149 99.5206  13
   2  -4   5 7914.92 245.961  39
   2  -4   5 8155.38 250.647  30
   2  -4   5 7937.25 266.808  35
   2  -4   5 7326.60 365.917  13
   2  -4   6 6907.14 222.632  39
   2  -4   6 7225.16 247.581  35
   2  -4   7 154.547 52.6029  39
   2  -4   7 81.7553 66.0080  35
   2  -4   8 2437.60 101.650  39
   2  -4   8 2539.77 122.637  35
   2  -4   9 900.668 75.6783  35
   2  -4  10 27.4581 37.9592  42
   2  -4  10-4.96476 44.9952  35
   2  -4  11 895.739 46.6030  35
  -2   3  13 4768.23 144.994  52
   2  -3 -13 4620.89 147.073  25
   2  -3 -12 1849.02 83.4460  36
  -2   3  12 1888.35 80.9298  27
   2  -3 -12 2103.22 88.7430  25
  -2   3  12 1907.95 80.6156  23
  -2   3  11 1268.40 74.7869  27
  -2   3  11 1441.76 73.9289  23
  -2   3  10 392.369 53.9234  23
  -2   3  10 263.995 56.8562  27
  -2   3   9 87.9599 46.8363  23
   2  -3  -8 693.590 131.991  14
   2  -3  -8 958.486 147.001  16
   2  -3  -8 726.760 65.3452  56
  -2   3   8 917.497 61.3279  23
   2  -3  -7 4128.12 242.378  14
   2  -3  -7 4316.60 255.891  16
   2  -3  -6 1227.04 138.030  14
   2  -3  -5 21216.3 686.914  19
   2  -3  -5 22611.4 709.872  14
   2  -3  -5 23747.0 696.994   3
   2  -3  -4 4826.70 220.490  19
   2  -3  -4 4969.75 203.021  17
   2  -3  -4 5271.52 237.384  14
   2  -3  -4 5535.56 233.126   3
   2  -3  -3 38785.7 1127.22  19
   2  -3  -3 41813.6 1156.65   3
   2  -3  -3 40830.1 1126.48  17
   2  -3  -3 38933.6 1161.92  16
   2  -3  -3 39738.5 1146.29  14
   2  -3  -2 6314.27 248.073  19
   2  -3  -2 6504.51 258.139   1
   2  -3  -1 140327. 3771.58  19
   2  -3  -1 141750. 3785.70   1
   2  -3  -1 142834. 3787.01  13
   2  -3   0 5360.51 237.914  13
   2  -3   1 9907.10 347.610   3
   2  -3   1 8861.11 345.840  13
   2  -3   1 8988.29 332.511   1
   2  -3   2 14863.4 494.545   3
   2  -3   2 15073.1 509.587  13
   2  -3   3 76.4602 62.4637   3
   2  -3   4 33995.4 992.314   3
   2  -3   4 33637.4 1030.46  13
   2  -3   5 96.3452 91.9911  13
   2  -3   6 1405.45 157.271  13
   2  -3   7 13015.1 385.402  40
   2  -3   7 13150.2 374.034  39
   2  -3   7 12044.4 505.455  13
  -2   3  -8 40641.9 1092.28  34
   2  -3   9 1494.12 100.046  35
  -2   3  -9 1346.78 79.3815  34
   2  -3  10 1145.01 82.1425  35
  -2   3 -10 920.996 65.9170  34
   2  -3  11 110.094 48.4732  35
   2  -3  12 1220.82 56.2134  35
  -2   2  13 356.479 41.1270  43
   2  -2 -12 2575.31 103.269  25
  -2   2  12 2612.54 100.311  23
  -2   2  12 2636.15 102.192  27
  -2   2  12 2573.96 96.4379  43
  -2   2  11 59.0256 55.3866  27
  -2   2  11 98.4640 50.6340  23
  -2   2  10 2308.13 101.633  23
  -2   2  10 2190.28 103.515  27
  -2   2   9 4063.96 140.233  23
   2  -2  -9 3316.05 243.999  16
  -2   2   9 3730.46 141.927  27
   2  -2  -9 3670.91 254.115  14
   2  -2  -8 7312.58 353.250  16
  -2   2   8 7419.05 227.704  27
   2  -2  -8 6563.05 321.948  12
   2  -2  -7 11503.0 456.758  16
   2  -2  -7 12042.0 460.754  14
   2  -2  -6 48.0520 84.2104  16
   2  -2  -6 17.1773 90.1585  14
   2  -2  -5 67242.9 1880.85   3
   2  -2  -5 70783.1 1930.68  16
   2  -2  -5 69895.3 1925.94  14
   2  -2  -4 41436.6 1173.65  16
   2  -2  -4 40983.5 1165.45  14
   2  -2  -4 39675.1 1139.89   1
   2  -2  -3 8601.88 287.933  17
   2  -2  -3 8810.40 329.897  16
   2  -2  -3 9234.23 330.876  14
   2  -2  -2 4207.35 191.204  19
   2  -2  -2 4656.89 194.907   1
   2  -2  -2 4372.80 198.409  16
   2  -2  -2 4144.16 197.984  14
   2  -2  -1 117.918 77.1509  19
   2  -2  -1 131.786 71.8011   1
   2  -2  -1 117.987 83.8552  14
   2  -2  -1 123.139 67.3609  13
   2  -2   0 80431.6 2207.37  19
   2  -2   0 83073.0 2207.91  13
   2  -2   1 1366.92 112.612  19
   2  -2   1 1411.93 109.430   1
   2  -2   1 1407.64 111.512  13
   2  -2   2 18543.2 581.503  13
  -2   2  -2 18095.0 524.415  15
   2  -2   3 18187.1 551.339   1
   2  -2   3 17810.6 574.949  13
   2  -2   4 55006.4 1533.64   3
   2  -2   4 56294.5 1530.85   1
   2  -2   5 2162.32 161.988  13
   2  -2   6 3550.85 217.008  13
   2  -2   7 24489.2 805.262  13
   2  -2   8 98243.3 2747.19  13
   2  -2   9 476.377 58.7320  44
   2  -2   9 459.848 67.6863  40
   2  -2  10 797.528 73.3172  40
  -2   2 -10 813.683 71.9871  34
   2  -2  10 681.015 62.1620  21
   2  -2  10 739.267 62.5642  44
  -2   2 -11 954.164 68.6428  34
   2  -2  12 163.472 50.2916  35
  -2   2 -12 68.8465 43.7785  34
   2  -2  13 14.6210 28.0447  35
  -2   1  13 2233.55 79.7360  43
  -2   1  12 136.682 50.4514  27
  -2   1  12 189.265 44.0652  43
   2  -1 -12 72.7775 40.8630  25
  -2   1  12 116.065 43.1355  23
  -2   1  11 886.639 67.6614  23
  -2   1  11 915.930 72.7211  27
  -2   1  10 266.365 56.5989  23
  -2   1  10 313.115 64.0821  27
  -2   1   9 143.160 60.3842  27
  -2   1   9 215.066 52.8727  23
  -2   1   8 4616.39 159.727  27
   2  -1  -8 4159.96 256.992  16
   2  -1  -8 4354.12 269.580  14
  -2   1   8 4596.57 156.999  44
   2  -1  -7 13380.7 500.267  16
  -2   1   7 13968.4 458.315  11
   2  -1  -7 13260.3 508.911  14
  -2   1   6 1302.18 113.303  11
   2  -1  -6 1368.61 136.082  16
   2  -1  -6 1218.13 142.260  14
   2  -1  -5 43308.3 1243.82  16
   2  -1  -4 80992.5 2195.32   1
   2  -1  -4 82635.0 2227.05  16
   2  -1  -3 59768.4 1635.92   1
   2  -1  -3 60584.0 1653.69  16
   2  -1  -2 14007.2 441.819  16
   2  -1  -1 142339. 3875.15  16
   2  -1  -1 148389. 3848.36  13
   2  -1   0 23629.2 656.863  13
   2  -1   0 22440.7 674.103  14
   2  -1   1 47348.2 1297.36  13
   2  -1   2 88037.8 2365.42  19
  -2   1  -3 19883.9 572.434  15
   2  -1   3 21153.7 594.990   1
  -2   1  -3 19351.9 571.345  12
   2  -1   4 5807.91 213.521   1
  -2   1  -4 5484.11 208.996  12
   2  -1   5 55.3294 51.0494   1
  -2   1  -5 61.0447 61.7076  12
  -2   1  -6 8946.31 328.102  12
  -2   1  -7 21302.6 670.218  12
  -2   1  -8 36030.6 1076.40  12
  -2   1  -9 3108.87 206.001  12
   2  -1   9 3457.46 132.075  40
   2  -1  10 20257.0 570.160  40
  -2   1 -10 19762.3 564.401  34
   2  -1  10 20401.9 561.688  44
   2  -1  11 185.777 59.0641  40
  -2   1 -11 224.582 61.2667  34
   2  -1  11 186.422 54.7879  44
   2  -1  12 377.673 51.2026  21
  -2   1 -12 355.914 55.4996  34
   2  -1  12 296.343 48.9946  44
   2  -1  14 752.818 34.2707  35
  -2   0  13 56.2177 33.2387  52
  -2   0  13 70.0536 32.8420  43
   2   0 -12 302.864 50.3561  32
  -2   0  12 439.184 52.4796  27
  -2   0  12 433.767 49.6243  43
  -2   0  11 222.280 53.7387  43
  -2   0  11 240.769 57.4492  27
  -2   0  11 259.642 51.5674  23
  -2   0  10 48.0657 58.9547  27
  -2   0  10 22.5148 52.8811  23
  -2   0   9 4129.42 155.274  27
  -2   0   9 4193.33 150.995  23
  -2   0   8 10563.1 301.795  23
   2   0  -8 10193.3 441.777  14
  -2   0   8 9810.89 302.439  27
  -2   0   8 10522.3 410.479  11
  -2   0   7 25.1946 86.6135  11
   2   0  -7 18.4781 81.4124  16
   2   0  -6 2760.49 179.228  16
  -2   0   6 3256.38 175.802  11
  -2   0   5 155593. 4101.53  11
   2   0  -5 152182. 4120.40  16
   2   0  -4 812.638 96.5689  16
   2   0  -4 876.905 110.320  14
   2   0  -3 302.837 72.6419  16
   2   0  -3 272.860 82.8462  14
   2   0  -2 89449.1 2364.98  16
   2   0  -2 86879.4 2375.30  14
   2   0  -1 140410. 3539.99  16
   2   0  -1 136384. 3546.99  14
   2   0  -1 130615. 3498.38  13
   2   0   0 162451. 4292.06  14
   2   0   1 8301.56 278.123  19
   2   0   2 72536.0 1950.72  19
  -2   0  -3 16678.2 486.906  15
  -2   0  -3 16067.9 484.753  12
  -2   0  -4 216118. 5701.47  15
  -2   0  -4 217146. 5708.25  12
  -2   0  -5 35237.3 1001.98  12
  -2   0  -6 10578.6 372.158  12
  -2   0  -7 26653.0 813.165  12
  -2   0  -8 1607.56 145.299  12
   2   0   9 2458.23 105.295  40
  -2   0  -9 2069.26 175.916  12
   2   0  10 153.947 55.3924  40
   2   0  11 747.961 69.4617  40
   2   0  12 2930.90 119.557  40
   2   0  12 3151.43 119.261  44
   2   0  13 280.560 47.4565  21
   2   0  13 304.892 47.6543  44
   2   0  14 39.9535 30.5580  27
  -2  -1  12 86.7923 38.5660  43
   2   1 -12 64.8923 41.2431  32
  -2  -1  12 130.010 42.2840  52
  -2  -1  11 3593.97 128.166  43
  -2  -1  11 3620.81 129.265  27
  -2  -1  11 3362.18 123.430  23
  -2  -1  10 146.693 52.2300  23
  -2  -1  10 204.940 58.1667  43
  -2  -1   9 98.2224 52.4592  23
  -2  -1   8 340.187 54.7008  23
  -2  -1   7 5975.35 293.633  11
  -2  -1   6 10722.2 378.545  11
   2   1  -6 8658.88 354.489  16
  -2  -1   5 1308.18 126.021  11
   2   1  -5 1239.83 110.846  16
   2   1  -4 7485.44 273.531  16
   2   1  -3 24899.2 715.094  16
   2   1  -2 146.681 57.7343  16
   2   1  -2 245.253 79.4920  14
   2   1  -1 108051. 2914.30  16
   2   1  -1 113444. 2935.44  14
   2   1   0 87733.7 2339.63  14
   2   1   1 4285.79 170.407  14
   2   1   2 29946.3 834.322  19
   2   1   3 1142.12 86.1299  19
  -2  -1  -3 1036.10 95.2266  12
  -2  -1  -3 1035.42 88.4095  15
  -2  -1  -4 6892.74 247.715  15
  -2  -1  -4 6766.60 253.381  12
  -2  -1  -5 24545.8 728.522  12
  -2  -1  -6 67782.9 1870.74  12
  -2  -1  -7 2520.88 164.845  12
  -2  -1  -8 6922.27 308.784  12
  -2  -1  -9 115.838 92.4010  12
   2   1  10 29.4716 51.7828  40
  -2  -1 -10 56.6614 102.574  18
  -2  -1 -10 45.1741 96.1694  12
   2   1  11 28672.5 789.288  40
  -2  -1 -11 29025.2 789.883  34
   2   1  12 3212.56 122.887  40
  -2  -1 -12 3100.22 124.783  34
   2   1  13 1047.87 64.0167  40
  -2  -1 -13 1210.51 72.1612  34
   2   1  13 1269.49 71.6469  44
   2   1  14 511.055 46.3090  21
   2   1  14 489.467 45.5563  44
  -2  -2  11 391.455 43.3638  23
  -2  -2  11 441.031 48.6943  53
  -2  -2  10 1365.78 79.6163  27
  -2  -2  10 1336.73 72.3054  23
  -2  -2   9 6496.20 204.889  27
  -2  -2   9 5996.31 199.136  23
  -2  -2   8 4917.46 164.811  22
  -2  -2   8 5046.36 170.249  23
  -2  -2   8 5040.24 175.536  27
  -2  -2   7 11163.0 451.228  11
  -2  -2   7 10771.8 311.403  22
  -2  -2   7 10246.7 317.438  27
  -2  -2   7 10781.9 312.477  23
  -2  -2   6 1431.10 158.435  11
  -2  -2   5 511.030 109.321  11
  -2  -2   4 6840.60 280.756  11
  -2  -2   3 7277.46 254.584   2
  -2  -2   2 4010.87 173.123   2
   2   2  -1 76606.2 2059.26  14
   2   2   0 484.339 72.1863  14
   2   2   1 21019.3 593.565  14
   2   2   2 54983.2 1482.20  19
   2   2   3 10625.8 323.471  19
  -2  -2  -4 68663.5 1877.17  12
  -2  -2  -5 7020.81 250.657   2
  -2  -2  -5 6840.82 274.488  12
  -2  -2  -6 4350.53 179.408   2
  -2  -2  -6 4749.24 223.064  12
  -2  -2  -7 24137.4 659.399  25
  -2  -2  -7 25485.8 767.513  12
  -2  -2  -8 20823.6 579.337  25
  -2  -2  -8 23025.0 706.853  12
  -2  -2  -9 218.620 101.929  12
  -2  -2  -9 267.417 103.584  18
   2   2  10 2222.41 96.8406  40
  -2  -2 -10 2068.32 188.176  18
  -2  -2 -10 1783.42 91.6406  45
  -2  -2 -10 2048.95 187.443  12
   2   2  11 2280.47 98.1784  40
  -2  -2 -11 2456.71 101.984  34
   2   2  12 7569.26 239.515  40
  -2  -2 -12 8387.41 245.492  34
  -2  -2 -13 7059.16 217.928  34
   2   2  13 7219.25 220.622  44
   2   2  14 2665.91 102.246  21
   2   2  14 2899.26 102.327  44
   2   2  15 54.2910 27.9768  27
   2   2  15 40.4625 25.1658  44
   2   3 -11 416.528 43.0638  32
  -2  -3  10 78.6926 43.8852  43
  -2  -3  10 102.549 42.2532  53
  -2  -3   9 304.802 57.8801  53
  -2  -3   9 304.955 57.5875  43
  -2  -3   8 79.0999 49.4218  22
  -2  -3   8 113.981 60.5193  27
  -2  -3   8 153.694 60.1819  43
  -2  -3   8 77.4708 46.1916  23
  -2  -3   7 582.380 61.7678  22
  -2  -3   7 571.819 71.1033  27
  -2  -3   7 513.253 56.5941  23
  -2  -3   7 579.060 70.7538  43
  -2  -3   6 2942.84 222.772  11
  -2  -3   6 2771.10 120.563  27
  -2  -3   6 2815.48 110.582  23
  -2  -3   6 3069.99 117.945  22
  -2  -3   6 2817.35 123.672  43
  -2  -3   5 8047.16 238.365  23
  -2  -3   4 6143.84 277.679  11
  -2  -3   3 6237.95 267.157  11
  -2  -3   2 17138.6 514.712  11
  -2  -3   2 14733.1 490.218   2
  -2  -3   1 1353.41 108.683   2
   2   3  -1 1430.52 100.939  14
  -2  -3   0 3073.99 157.335   2
  -2  -3  -1 99638.8 2680.53   2
  -2  -3  -2 403.964 77.5022   2
  -2  -3  -2 193.731 69.3478  15
  -2  -3  -3 6320.38 238.233  15
  -2  -3  -3 5698.28 231.971   2
  -2  -3  -4 32447.8 869.061  15
  -2  -3  -4 31249.9 866.980   2
  -2  -3  -5 164.889 59.2283  18
  -2  -3  -5 74.1621 61.8299   2
  -2  -3  -6 11538.0 388.815  18
  -2  -3  -6 11745.8 388.052   2
  -2  -3  -7 3387.21 180.699  18
  -2  -3  -7 3177.92 159.881   2
  -2  -3  -8 6013.40 274.516  18
  -2  -3  -9 6.57919 89.1694  18
  -2  -3 -10 1231.92 77.6682  45
  -2  -3 -10 1292.68 73.4780  34
  -2  -3 -10 1238.04 151.941  18
  -2  -3 -11 1420.84 78.4133  34
  -2  -3 -11 1257.43 78.1087  45
  -2  -3 -12 1225.99 72.6772  34
  -2  -3 -12 1121.46 71.7263  45
  -2  -3 -13 192.077 44.0876  45
   2   3  14 160.746 44.0790  21
   2   3  14 183.804 42.6976  44
   2   3  15 1367.53 55.7561  44
   2   4 -10 84.6183 36.6764  32
   2   4  -9 160.963 50.3845  32
  -2  -4   9 183.869 40.7591  53
  -2  -4   8 311.354 54.7571  53
  -2  -4   8 363.799 56.1561  43
  -2  -4   7 895.345 69.9855  22
  -2  -4   7 771.395 74.8203  53
  -2  -4   7 865.471 73.4158  43
  -2  -4   6 900.140 83.0277  53
  -2  -4   6 984.825 73.1861  22
  -2  -4   6 725.042 74.5220  43
  -2  -4   5 2111.52 99.6495  22
  -2  -4   5 1845.32 110.153  53
  -2  -4   5 2057.57 103.526  43
  -2  -4   4 16399.2 468.890  53
  -2  -4   4 15342.5 454.671  43
  -2  -4   3 2984.60 197.476  11
  -2  -4   2 1186.89 124.734  11
  -2  -4   2 956.921 109.124   2
  -2  -4   2 912.636 107.434   4
  -2  -4   1 271.925 88.3643  11
  -2  -4   1 229.791 40.8924   5
  -2  -4   1 334.950 80.4738   2
  -2  -4   0 6785.72 261.897  11
  -2  -4   0 6992.90 257.889  15
  -2  -4   0 7306.59 286.009   2
  -2  -4  -1 35321.9 978.388  15
  -2  -4  -1 34603.7 1007.43   2
  -2  -4  -1 33592.3 966.304  11
  -2  -4  -2 2845.75 137.116  11
  -2  -4  -2 3296.83 158.953  15
  -2  -4  -2 3282.52 178.273   2
  -2  -4  -4 3909.66 197.447   2
  -2  -4  -5 2184.61 145.305   2
  -2  -4  -6 19686.2 536.423   5
  -2  -4  -6 18453.9 613.138   2
  -2  -4  -7 3318.35 114.475   5
  -2  -4  -7 2757.41 171.656   2
  -2  -4  -7 2838.04 172.070   4
  -2  -4  -9 53266.8 1424.87  45
  -2  -4  -9 53412.6 1576.50  12
  -2  -4 -10 22044.1 614.274  45
  -2  -4 -11 42704.6 1151.28  45
   2   4  12 44.6780 52.6912  21
  -2  -4 -12 48.1538 51.2297  45
   2   4  13 1068.77 69.2111  21
  -2  -4 -13 1062.43 66.3937  45
   2   4  14 323.624 45.8715  21
  -2  -4 -14 388.657 45.1787  56
   2   4  14 435.538 45.9889  44
   2   4  15 35.0344 26.9642  44
  -2  -5   7 490.086 54.3812  33
   2   5  -7 468.889 55.4057  32
  -2  -5   7 469.774 54.9091  53
  -2  -5   6 1627.61 87.4393  22
  -2  -5   6 1434.98 90.6976  33
  -2  -5   6 1730.01 92.0857  53
  -2  -5   5 123.610 57.0394  22
  -2  -5   5 92.7709 59.0490  53
  -2  -5   4 265.977 58.3699  22
  -2  -5   4 200.099 63.4610  53
  -2  -5   3 36332.2 998.133  53
  -2  -5   2 17009.3 580.519  11
  -2  -5   2 16359.3 483.291  53
  -2  -5   2 16653.0 474.008  48
  -2  -5   2 16797.4 471.316  22
  -2  -5   1 5.19297 94.3546  11
  -2  -5   1 30.6270 40.9281   5
  -2  -5   1 23.6494 80.9692   4
  -2  -5   1-18.9087 84.5251   2
  -2  -5   0 7098.30 218.871   5
  -2  -5   0 7074.70 281.363  11
  -2  -5   0 6789.99 310.287   2
  -2  -5  -1 2022.06 165.331   2
  -2  -5  -1 2419.57 100.926   5
  -2  -5  -1 2030.47 163.389   4
  -2  -5  -2 6853.59 311.812   2
  -2  -5  -2 7273.40 226.345   5
  -2  -5  -3 2791.24 182.877   2
  -2  -5  -3 2479.79 101.185  20
  -2  -5  -4 8420.18 352.203   2
  -2  -5  -4 7917.01 254.845  20
  -2  -5  -5 141.761 45.9116  20
  -2  -5  -5 186.570 86.9872   2
  -2  -5  -5 131.373 86.2306   4
  -2  -5  -5 153.329 43.6119   5
  -2  -5  -6 6945.39 316.079   4
  -2  -5  -6 7080.34 232.635  20
  -2  -5  -6 7770.66 332.732   2
  -2  -5  -6 8188.45 237.569   5
  -2  -5  -7 4768.05 164.975  20
  -2  -5  -7 4777.17 160.854   5
  -2  -5  -7 4447.92 247.328   2
  -2  -5  -7 4832.67 248.006   4
  -2  -5  -8 12876.3 385.487  26
  -2  -5  -8 13343.8 381.185  45
  -2  -5  -9 24791.8 689.733  26
  -2  -5 -10 5499.62 193.373  26
  -2  -5 -10 6144.17 197.019  45
  -2  -5 -11 154.726 55.2425  45
  -2  -5 -12 16690.9 472.285  45
  -2  -5 -13 1016.78 59.7009  20
  -2  -5 -13 1076.80 58.8660  31
  -2  -5 -14 102.325 36.8626  56
   2   5  14 173.006 41.3001  44
  -2  -5 -15 127.206 20.6505  50
  -2  -6   7 54.1892 35.2625  51
  -2  -6   6 341.922 46.1753  33
  -2  -6   6 313.205 48.9324  51
  -2  -6   5 1357.95 81.6526  33
  -2  -6   5 1584.22 83.9328  51
  -2  -6   4 74.9453 54.3635  33
  -2  -6   4 45.5465 52.5917  53
  -2  -6   3 21096.0 604.315  53
  -2  -6   3 21491.0 596.886  48
  -2  -6   3 21495.3 597.420  22
  -2  -6   2 22944.1 649.459  22
  -2  -6   2 24292.9 663.173  53
  -2  -6   2 23616.7 663.110  51
  -2  -6   2 23165.4 653.440  48
  -2  -6   1 23167.6 653.365  22
  -2  -6   1 24129.6 672.325  33
  -2  -6   1 23446.0 669.011  51
  -2  -6   1 24128.9 662.539  48
  -2  -6   0 57.7681 45.7495  38
  -2  -6   0 125.646 51.9309   5
  -2  -6   0 82.5499 61.1820  33
  -2  -6   0 205.901 52.3408   9
  -2  -6   0 117.809 102.593   4
  -2  -6   0 131.926 50.2823  22
  -2  -6   0 128.635 61.5855  51
  -2  -6   0 109.338 62.9542  48
  -2  -6  -1 89.5386 47.4708  22
  -2  -6  -1 98.0331 47.6185  38
  -2  -6  -1 98.9391 49.4150   5
  -2  -6  -1 82.7586 54.7182  33
  -2  -6  -1-14.8339 96.6110   4
  -2  -6  -1 61.1361 49.8541   9
  -2  -6  -1 92.5065 60.8171  51
  -2  -6  -1 206.895 63.4791  48
  -2  -6  -2 914.017 61.0244  22
  -2  -6  -2 987.012 71.1169  38
  -2  -6  -2 1209.34 76.2209   5
  -2  -6  -2 991.196 81.5609  33
  -2  -6  -2 1046.63 77.0431   9
  -2  -6  -2 1030.93 81.2125  48
  -2  -6  -2 1126.38 81.2165  51
  -2  -6  -3 5977.28 194.376  38
  -2  -6  -3 5863.74 197.643   5
  -2  -6  -3 5627.02 199.987  41
  -2  -6  -3 5327.73 299.222   2
  -2  -6  -3 5740.23 197.496  51
  -2  -6  -3 5674.99 198.689  33
  -2  -6  -3 5723.20 200.773  48
  -2  -6  -4 2950.12 129.818  51
  -2  -6  -4 3068.40 129.282  33
  -2  -6  -4 3143.18 127.582   9
  -2  -6  -4 3337.84 128.370  38
  -2  -6  -5 3508.98 133.126  38
  -2  -6  -5 3101.92 123.952  20
  -2  -6  -5 3242.46 131.053   5
  -2  -6  -5 3027.61 129.472  33
  -2  -6  -5 3353.88 133.290   9
  -2  -6  -5 3076.67 217.620   4
  -2  -6  -5 3280.16 133.279  51
  -2  -6  -5 3186.02 134.307  49
  -2  -6  -6 4767.53 167.366  41
  -2  -6  -6 4251.46 153.553  20
  -2  -6  -6 4685.42 162.281   5
  -2  -6  -6 4511.47 162.008   9
  -2  -6  -6 4391.04 258.109   4
  -2  -6  -6 4414.95 164.273  49
  -2  -6  -7 11137.6 342.425  20
  -2  -6  -7 11136.5 460.063   4
  -2  -6  -7 11216.9 340.191  45
  -2  -6  -7 12522.5 355.722  26
  -2  -6  -7 12153.1 355.346  49
  -2  -6  -8 29.0504 46.7918  20
  -2  -6  -8 112.825 53.5854  26
  -2  -6  -8-3.11450 51.1657  45
  -2  -6  -9 691.562 62.7962  20
  -2  -6  -9 838.133 70.7590  45
  -2  -6  -9 669.770 67.7519  26
  -2  -6 -10 9339.52 278.746  26
  -2  -6 -10 9231.31 276.284  45
  -2  -6 -11 2337.50 100.019  26
  -2  -6 -11 2217.65 96.3274  20
  -2  -6 -12 2631.65 99.4914  20
  -2  -6 -13 1273.24 66.1346  31
  -2  -6 -13 1485.45 71.7013  56
  -2  -6 -14 937.328 48.4513  56
  -2  -7   5 12.0145 33.3154  33
  -2  -7   5 26.7097 37.8992  51
  -2  -7   4 941.187 63.2606  33
  -2  -7   4 965.076 63.4554  51
  -2  -7   3 4445.18 162.600  33
  -2  -7   3 4369.90 160.848  51
  -2  -7   2 9560.69 293.234  22
  -2  -7   2 9673.50 303.811  51
  -2  -7   1 12999.5 392.249  33
  -2  -7   1 14451.2 393.328  51
  -2  -7   1 12850.5 375.318  22
  -2  -7   1 11633.6 374.521   7
  -2  -7   1 14139.9 387.578  48
  -2  -7   0 506.252 58.1342  22
  -2  -7   0 511.775 70.5610  33
  -2  -7   0 454.957 61.7851  41
  -2  -7   0 510.037 67.8778  51
  -2  -7   0 521.009 72.1923  48
  -2  -7   0 425.253 60.0405   7
  -2  -7  -1 2600.23 109.102  22
  -2  -7  -1 2830.48 123.134  41
  -2  -7  -1 2735.19 112.275  38
  -2  -7  -1 2914.47 120.503  35
  -2  -7  -1 3018.61 132.462  33
  -2  -7  -1 3248.12 132.661  51
  -2  -7  -1 3216.06 132.583  48
  -2  -7  -2 108.258 56.0237  41
  -2  -7  -2 75.6201 61.5750  33
  -2  -7  -2 135.884 61.0953  51
  -2  -7  -2 61.1442 45.2740  26
  -2  -7  -2 228.318 69.5828  48
  -2  -7  -2 132.533 49.4082  38
  -2  -7  -3 13.8007 50.4630  41
  -2  -7  -3 22.7884 49.0894  38
  -2  -7  -3 73.2593 58.2604  51
  -2  -7  -3-9.98481 56.4933  33
  -2  -7  -3-15.2766 46.6509  26
  -2  -7  -4 236.150 57.2771  41
  -2  -7  -4 213.986 61.4162  33
  -2  -7  -4 159.548 61.0432  49
  -2  -7  -4 181.472 54.8306  26
  -2  -7  -4 146.493 60.7163  51
  -2  -7  -5 1314.33 84.5779  41
  -2  -7  -5 1436.08 89.5913  51
  -2  -7  -5 1395.88 87.5257  33
  -2  -7  -5 1198.12 86.1018  26
  -2  -7  -5 1215.05 85.8677  49
  -2  -7  -6 12612.1 386.694  33
  -2  -7  -6 13261.1 393.999  26
  -2  -7  -6 13908.7 398.615  49
  -2  -7  -7 8172.27 263.658  56
  -2  -7  -7 8621.33 277.534  49
  -2  -7  -8 252.095 51.8195  56
  -2  -7  -8 382.801 61.3877  26
  -2  -7  -8 214.867 53.6292   7
  -2  -7  -8 222.987 52.9407  45
  -2  -7  -9 46.4083 42.7556  20
  -2  -7  -9 15.0578 46.1093  56
  -2  -7  -9 55.5863 53.0822  26
  -2  -7 -10 1737.50 79.5804  20
  -2  -7 -10 1924.80 91.3221  56
  -2  -7 -10 1824.56 91.5988  26
  -2  -7 -11 3123.72 116.643  26
  -2  -7 -11 3130.85 120.069  56
  -2  -7 -12 4774.16 153.234  31
  -2  -7 -12 4561.70 151.166  56
  -2  -7 -12 4537.90 151.733  50
  -2  -7 -13 173.883 33.6798  31
  -2  -7 -13 156.662 31.2259  50
  -2  -8   3 197.258 35.0839  33
  -2  -8   3 149.364 34.3237  51
  -2  -8   2 595.162 51.4935  51
  -2  -8   1 150.790 46.4270  51
  -2  -8   0 9076.63 274.892  33
  -2  -8   0 9662.70 273.770  51
  -2  -8  -1 1839.60 85.3985  41
  -2  -8  -1 1575.55 92.3940  33
  -2  -8  -1 1930.79 94.3639  51
  -2  -8  -1 1789.40 87.8352   7
  -2  -8  -2 380.967 54.1579  41
  -2  -8  -2 392.984 63.3163  33
  -2  -8  -2 406.467 61.9406  51
  -2  -8  -2 300.378 56.5930   7
  -2  -8  -3 7146.53 231.926  26
  -2  -8  -3 7688.62 240.611  41
  -2  -8  -3 8345.03 247.981  51
  -2  -8  -3 7682.03 244.775  33
  -2  -8  -3 7598.50 245.505   7
  -2  -8  -3 7487.89 245.877  49
  -2  -8  -4 153.921 50.5919  41
  -2  -8  -4 92.6496 55.8616  33
  -2  -8  -4 33.7064 49.7749  49
  -2  -8  -4 125.486 57.5414  51
  -2  -8  -4 33.8212 45.6867  26
  -2  -8  -5 854.709 69.3876  33
  -2  -8  -5 796.990 67.6048  26
  -2  -8  -5 812.771 72.8315   7
  -2  -8  -5 890.199 73.1224  49
  -2  -8  -6 5235.27 177.522  26
  -2  -8  -6 4718.70 169.796  31
  -2  -8  -6 5107.30 178.018   7
  -2  -8  -6 5269.12 179.411  49
  -2  -8  -7 518.018 56.2379  31
  -2  -8  -7 418.167 57.5306   7
  -2  -8  -7 500.120 60.0271  26
  -2  -8  -8 9117.44 279.560   7
  -2  -8  -8 9210.72 285.428  31
  -2  -8  -8 10033.3 289.261  26
  -2  -8  -9 7883.40 247.707  31
  -2  -8  -9 8172.69 247.666  26
  -2  -8 -10 2331.95 96.2527  31
  -2  -8 -10 2325.75 95.3635  26
  -2  -8 -11 4388.84 143.728  26
  -2  -8 -11 4655.98 146.701  31
  -2  -8 -12 1062.47 49.8155  31
  -2  -9   0 34.0179 31.2048  33
  -2  -9   0 67.4839 31.3743  51
  -2  -9   0 19.0869 24.6874  49
  -2  -9  -1 262.728 41.7764  33
  -2  -9  -1 337.303 40.4807  51
  -2  -9  -1 250.160 36.0735  49
  -2  -9  -2 18553.1 519.128  33
  -2  -9  -2 19070.9 518.487   7
  -2  -9  -2 19125.1 520.471  49
  -2  -9  -3 1188.48 64.9223  33
  -2  -9  -3 1054.50 62.8373   7
  -2  -9  -4 997.632 60.9411  33
  -2  -9  -5 65.5063 42.0747   7
  -2  -9  -6 1584.48 75.7544   7
  -2  -9  -6 1556.26 71.8017  26
  -2  -9  -7 665.101 51.0164  26
  -2  -9  -7 632.774 52.4567   7
  -2  -9  -8 8.03042 35.4154  26
  -2  -9  -9 32.2246 33.0158  26
  -2  -9 -10 1550.73 57.5171  31
   3  -8  -7 73.0660 26.8899  54
   3  -8  -6 15.9068 28.9445  46
   3  -8  -6 12.6562 29.9978  54
   3  -8  -5 2445.29 93.8134  54
   3  -8  -5 2571.29 94.2028  46
   3  -8  -3 805.986 53.7959  46
   3  -8  -2 1475.97 70.2956  46
   3  -8  -1 6393.62 194.257  42
   3  -8   0 16.8826 36.9062  42
   3  -8   1 294.307 40.2347  42
   3  -8   2 1973.16 74.4144  42
   3  -7 -10 1497.27 54.2256  54
   3  -7  -9 1238.62 56.3554  54
   3  -7  -9 1266.05 58.0625  47
   3  -7  -8 27587.1 747.011  28
   3  -7  -8 27495.3 745.239  47
   3  -7  -7 24.0848 39.7002  28
   3  -7  -7 26.1396 36.3114  54
   3  -7  -7 53.2174 40.9726  47
   3  -7  -7 32.3912 32.3110  46
   3  -7  -6 25505.4 696.173  54
   3  -7  -6 25007.1 690.756  46
   3  -7  -5 1225.10 70.2596  10
   3  -7  -5 1283.42 73.3444  54
   3  -7  -5 1231.02 72.1151  46
   3  -7  -4 721.866 60.4815  54
   3  -7  -4 697.184 60.6094  10
   3  -7  -3 11212.6 336.830  54
   3  -7  -3 11473.9 338.066  46
   3  -7  -2 2089.45 98.3478  10
   3  -7  -2 2064.00 95.1339  54
   3  -7  -2 2277.35 97.7828  46
   3  -7  -2 2055.27 96.9523  42
   3  -7  -1 26.1904 44.2205  10
   3  -7  -1 3.20239 49.7702  42
   3  -7  -1 44.4299 43.8367  46
   3  -7   0 1271.23 78.2904  42
   3  -7   0 1121.17 66.9758  39
   3  -7   0 1247.17 73.8254  10
   3  -7   0 1322.20 72.5086  46
   3  -7   1 4071.90 148.751  42
   3  -7   1 3775.44 136.967  39
   3  -7   1 4246.63 143.012  10
   3  -7   1 4049.70 139.140  46
   3  -7   2 5626.73 188.218  42
   3  -7   2 5741.71 180.588  39
   3  -7   3 878.178 59.0445  39
   3  -7   4 10901.6 313.593  42
   3  -7   5 326.715 38.5778  42
   3  -7   6 349.013 25.9642  42
   3  -6 -11 109.017 29.4918  28
   3  -6 -11 138.539 22.2725  54
   3  -6 -11 165.412 27.3240  47
   3  -6 -10 651.404 49.8366  47
   3  -6 -10 794.435 51.6671  28
   3  -6  -9 160.684 48.2861  36
   3  -6  -9 156.076 42.2629  28
   3  -6  -9 182.425 45.1919  47
   3  -6  -8 147.935 54.4113  36
   3  -6  -8 102.563 44.5550  28
   3  -6  -8 146.438 43.3579  50
   3  -6  -8 106.971 46.9097  47
   3  -6  -7 1201.99 81.0871  36
   3  -6  -7 1108.71 75.5716  28
   3  -6  -7 1156.99 74.6483  50
   3  -6  -7 1133.55 67.2605  46
   3  -6  -7 1193.10 77.7168  47
   3  -6  -6 265.755 57.2313  47
   3  -6  -6 255.226 62.9833  36
   3  -6  -6 239.282 46.4496  10
   3  -6  -6 204.694 53.3743  28
   3  -6  -6 214.559 53.2558  50
   3  -6  -6 230.142 48.1966  46
   3  -6  -5 9506.45 301.126  28
   3  -6  -5 9562.08 291.726  10
   3  -6  -5 9353.73 298.326  50
   3  -6  -5 9764.58 296.121  46
   3  -6  -5 9827.06 301.574  47
   3  -6  -4 2775.25 118.508  10
   3  -6  -4 2752.71 123.924  28
   3  -6  -4 2838.66 123.917  47
   3  -6  -3 8636.66 269.559  10
   3  -6  -3 8384.19 270.379  54
   3  -6  -3 8792.35 276.732  47
   3  -6  -3 8853.58 271.610  46
   3  -6  -3 8270.32 263.273  42
   3  -6  -2 5298.13 177.627  42
   3  -6  -2 5188.02 177.698  54
   3  -6  -2 5225.83 176.986  46
   3  -6  -1 153.213 48.0182  39
   3  -6  -1 232.019 60.3810  42
   3  -6  -1 206.634 52.3713  10
   3  -6  -1 163.957 48.9092  30
   3  -6  -1 261.083 50.0175  54
   3  -6  -1 205.142 49.4009  46
   3  -6   0 3593.30 133.694  39
   3  -6   0 3831.27 142.971  10
   3  -6   0 3539.75 136.838  35
   3  -6   0 3554.87 136.399  30
   3  -6   0 3760.22 148.939  42
   3  -6   0 3758.91 140.214  46
   3  -6   0 3598.96 138.150  54
   3  -6   1 694.489 73.5082  42
   3  -6   1 677.047 60.6473  46
   3  -6   1 626.931 62.5202  39
   3  -6   1 760.885 64.4794  10
   3  -6   1 716.555 64.9235  35
   3  -6   2 436.908 58.8804  39
   3  -6   2 406.193 57.5331  35
   3  -6   2 380.317 52.0588  10
   3  -6   2 396.180 66.2902  42
   3  -6   2 368.999 49.4635  46
   3  -6   3 24447.1 667.782  42
   3  -6   3 23444.9 654.122  39
   3  -6   3 23667.4 650.944  10
   3  -6   3 23437.9 654.198  35
   3  -6   4 36.5401 50.0582  39
   3  -6   4 4.02139 44.3740  35
   3  -6   5 1583.35 84.1912  42
   3  -6   5 1466.34 76.0256  39
   3  -6   5 1367.53 71.6214  35
   3  -6   6 20.8348 43.8150  42
   3  -6   6 79.4719 39.9556  39
   3  -6   7 1298.94 61.6558  42
   3  -5 -11 4053.48 136.548  28
   3  -5 -11 4498.35 138.549  36
   3  -5 -10 714.625 55.4078  28
   3  -5 -10 646.548 50.5309  25
   3  -5  -9 2571.55 111.856  28
   3  -5  -9 2622.67 104.022  25
   3  -5  -8 211.322 59.7996  36
   3  -5  -8 178.561 53.8976  28
   3  -5  -8 113.287 46.1773  50
   3  -5  -8 167.750 45.3220  25
   3  -5  -8 141.231 38.0020  46
   3  -5  -7 176.901 62.4128  36
   3  -5  -7 167.729 53.6406  28
   3  -5  -7 209.708 50.5073  50
   3  -5  -7 154.017 44.5790  25
   3  -5  -7 151.903 43.6363  46
   3  -5  -6 695.474 69.2406  28
   3  -5  -6 597.337 64.5703  50
   3  -5  -6 730.014 75.4566  36
   3  -5  -6 722.658 57.7190  10
   3  -5  -5 13219.4 403.923  36
   3  -5  -5 13547.5 392.321  10
   3  -5  -5 13696.7 403.622  28
   3  -5  -5 13291.0 398.771  50
   3  -5  -4 23684.7 652.480   6
   3  -5  -4 23073.3 660.715  36
   3  -5  -4 23646.8 652.662  10
   3  -5  -4 23255.1 795.271   3
   3  -5  -4 22807.0 656.452  50
   3  -5  -4 23374.2 659.635  28
   3  -5  -4 23506.5 651.350  24
   3  -5  -3 22962.3 641.399   6
   3  -5  -3 23191.9 793.888   3
   3  -5  -3 23143.9 642.454  10
   3  -5  -3 22275.0 645.798  28
   3  -5  -3 23637.0 643.613   8
   3  -5  -3 22356.5 645.489  50
   3  -5  -3 22907.8 640.639  24
   3  -5  -2 2746.24 114.911   6
   3  -5  -2 2604.96 192.974  17
   3  -5  -2 2788.29 121.352  28
   3  -5  -2 2448.89 103.926  30
   3  -5  -2 2804.21 116.615  24
   3  -5  -1 1242.31 81.8085  42
   3  -5  -1 1209.84 76.4373  10
   3  -5  -1 1069.46 146.980   3
   3  -5  -1 883.114 134.102  17
   3  -5  -1 1071.00 70.6525  30
   3  -5  -1 1234.41 77.3649   8
   3  -5  -1 1172.88 74.5941  54
   3  -5  -1 1244.78 74.5814  46
   3  -5   0 156.036 58.1026  42
   3  -5   0 112.808 48.1954  10
   3  -5   0 77.9442 95.2085   3
   3  -5   0 150.328 105.381  17
   3  -5   0 80.5708 48.8000   8
   3  -5   0 120.751 49.0542  30
   3  -5   0 72.8883 42.6761  54
   3  -5   0 118.888 47.9735  24
   3  -5   0 99.6390 43.3256  46
   3  -5   0 142.195 47.1396   6
   3  -5   1 16429.4 484.481   6
   3  -5   1 16911.5 626.952   3
   3  -5   1 16631.2 484.027  10
   3  -5   1 17217.8 495.113  42
   3  -5   1 16443.8 481.193  30
   3  -5   1 17249.8 487.231   8
   3  -5   1 17334.3 482.565  46
   3  -5   1 17039.0 484.960  24
   3  -5   2 3619.93 236.228   3
   3  -5   2 3797.70 140.954   6
   3  -5   2 3903.98 142.181  10
   3  -5   2 3375.23 137.231  35
   3  -5   2 3883.01 143.765  30
   3  -5   3 3923.06 142.837  10
   3  -5   3 3945.82 147.804  35
   3  -5   4 847.194 69.6934  39
   3  -5   4 676.377 65.8843  35
   3  -5   4 777.567 69.6137  30
   3  -5   5 619.104 64.9537  39
   3  -5   5 603.004 65.0987  35
   3  -5   6 7578.93 229.921  39
   3  -5   6 7223.10 231.043  35
   3  -5   7 184.411 52.8488  42
   3  -5   7 179.418 46.6130  39
   3  -5   7 123.657 44.7993  35
   3  -5   8 7311.28 221.326  42
   3  -5   9 8249.61 231.932  42
   3  -4 -12 385.440 31.3446  28
   3  -4 -12 408.278 37.3127  47
   3  -4 -11 2283.79 88.5108  36
   3  -4 -11 2480.78 91.1424  25
   3  -4 -10 8990.70 274.397  36
   3  -4 -10 9455.43 276.747  25
   3  -4  -9 479.756 62.3354  36
   3  -4  -8 29.1998 54.8081  36
   3  -4  -7 517.901 68.9217  36
   3  -4  -6 168.387 59.2715  36
   3  -4  -6 35.9149 103.342  14
   3  -4  -6 99.2742 49.6754  50
   3  -4  -5 8680.82 260.328   6
   3  -4  -5 8751.10 376.908   3
   3  -4  -5 8317.12 271.017  36
   3  -4  -5 8408.04 259.789  10
   3  -4  -5 8559.09 261.351   8
   3  -4  -5 8548.33 271.654  28
   3  -4  -5 8492.55 265.957  50
   3  -4  -5 8652.77 259.464  24
   3  -4  -4 1570.25 155.801   3
   3  -4  -4 1547.46 78.2926  24
   3  -4  -4 1526.23 79.1529   6
   3  -4  -3 27448.9 905.885   3
   3  -4  -3 26714.6 862.979  19
   3  -4  -3 28247.2 776.986  24
   3  -4  -3 29171.7 778.710   6
   3  -4  -2 996.312 134.256   3
   3  -4  -2 918.706 64.3905  24
   3  -4  -2 808.251 109.546  17
   3  -4  -2 819.484 63.6697   6
   3  -4  -1 484.518 107.724   3
   3  -4  -1 506.392 51.2530  24
   3  -4  -1 539.298 53.8057   6
   3  -4   0 1893.67 166.397   3
   3  -4   1 3833.23 233.868   3
   3  -4   1 3757.46 138.100  24
   3  -4   1 3385.87 223.658  13
   3  -4   1 3869.70 140.489   6
   3  -4   2 7127.60 329.012   3
   3  -4   2 6992.59 342.143  13
   3  -4   2 6875.72 217.820  24
   3  -4   2 6790.37 218.576   6
   3  -4   3 1162.85 140.461   3
   3  -4   3 1083.66 68.8885   6
   3  -4   3 1152.48 74.7378  30
   3  -4   3 974.942 154.748  13
   3  -4   3 1250.04 69.5208  24
   3  -4   4 81.0178 39.1547   6
   3  -4   4 122.798 53.9908  35
   3  -4   4 127.994 52.1764  30
   3  -4   4 190.974 107.808  13
   3  -4   4 87.6862 39.4961  24
   3  -4   5 2729.17 119.531  35
   3  -4   5 2597.16 113.851  30
   3  -4   6 8206.33 252.571  39
   3  -4   6 8044.75 260.024  35
   3  -4   6 8123.08 254.651  30
   3  -4   7 12533.8 359.387  39
   3  -4   7 12261.8 368.076  35
   3  -4   8 1294.39 70.3189  39
   3  -4   8 1342.95 77.8829  35
   3  -4   9 186.336 44.5562  35
   3  -4  10 289.143 42.9732  42
   3  -3 -12 233.059 30.0613  28
  -3   3  12 366.892 42.4615  52
  -3   3  11 66.6079 49.4952  52
  -3   3  11-13.7443 39.5318  23
   3  -3 -10 801.233 60.9859  36
  -3   3  10 772.316 66.9691  52
  -3   3  10 796.336 57.6584  23
   3  -3  -9 1948.51 96.0920  36
  -3   3   9 2055.87 89.0107  23
   3  -3  -8 375.032 61.7209  36
   3  -3  -7 431.555 63.9693  36
   3  -3  -7 445.051 124.767  16
   3  -3  -7 517.670 132.159  14
   3  -3  -6 1660.60 95.7062  36
   3  -3  -6 1621.13 160.495  19
   3  -3  -6 2018.18 186.347  16
   3  -3  -6 2018.24 183.196  14
   3  -3  -5 6325.56 287.919   3
   3  -3  -5 5939.27 290.269  19
   3  -3  -5 6519.17 320.365  16
   3  -3  -5 6340.73 308.825  14
   3  -3  -4 2971.38 110.379  24
   3  -3  -4 2762.28 184.141  19
   3  -3  -4 2825.97 186.784   3
   3  -3  -4 2762.73 198.841  14
   3  -3  -4 2955.51 111.839   6
   3  -3  -3 2227.16 171.109  19
   3  -3  -3 3107.04 186.110   1
   3  -3  -3 2140.90 180.421  14
   3  -3  -3 3328.73 113.723  24
   3  -3  -2 6468.35 287.664  19
   3  -3  -2 6730.11 293.892   1
   3  -3  -1 333.121 94.3474  19
   3  -3  -1 275.238 88.0275   1
   3  -3   0 25747.6 801.120  13
   3  -3   1 64193.3 1783.92  13
   3  -3   1 61645.4 1779.61   1
   3  -3   2 7235.94 308.266   1
   3  -3   2 6833.45 313.667  13
   3  -3   3 20998.1 688.420   3
   3  -3   3 21718.8 711.453  13
   3  -3   3 20605.3 579.398  24
   3  -3   3 21244.1 582.144   6
   3  -3   4 4796.16 246.176   3
   3  -3   4 5315.67 281.077  13
   3  -3   4 4848.78 161.660  24
   3  -3   4 4992.45 163.588   6
   3  -3   5 27508.0 752.705  30
   3  -3   5 26868.7 900.484  13
   3  -3   6 130583. 3391.69  35
   3  -3   6 130079. 3383.03  30
   3  -3   6 125027. 3383.33  40
   3  -3   7 2113.49 104.512  40
   3  -3   7 2153.73 109.833  35
   3  -3   7 2175.71 98.3818  30
   3  -3   8 3139.69 130.645  40
   3  -3   8 3235.51 120.294  39
   3  -3   8 3214.08 134.594  35
   3  -3   9 9080.99 279.207  35
  -3   3  -9 8940.25 265.291  34
   3  -3  10 93.2738 46.5937  35
  -3   3 -10 133.466 44.6649  34
  -3   3 -11 10.1109 44.2459  34
  -3   2  12 838.046 55.8224  52
  -3   2  11 83.4763 52.7964  52
  -3   2  11 56.0085 42.8209  23
  -3   2  10 1016.99 66.7681  23
  -3   2   9 5784.62 196.434  27
   3  -2  -9 5846.03 192.395  32
   3  -2  -8 292.931 61.7704  32
  -3   2   8 364.431 62.3867  27
   3  -2  -7 48635.5 1406.04  16
   3  -2  -7 50514.7 1411.71  14
   3  -2  -6 1888.31 180.283  14
   3  -2  -6 2003.82 176.101  16
   3  -2  -5 1103.85 136.557  16
   3  -2  -5 1263.52 152.348  14
   3  -2  -4 149.576 72.2645   1
   3  -2  -4 162.612 87.2116  16
   3  -2  -4 201.451 100.594  14
   3  -2  -3 16461.7 579.728  19
   3  -2  -3 18362.6 574.797   1
   3  -2  -3 17172.7 585.172  14
   3  -2  -2 3884.21 212.687  19
   3  -2  -2 4451.07 220.721   1
   3  -2  -2 4218.46 223.615  14
   3  -2  -1 20676.8 638.062   1
   3  -2  -1 19634.9 631.842  19
   3  -2  -1 19196.7 599.856  13
   3  -2   0 29169.3 871.757   1
   3  -2   0 28501.2 867.874  19
   3  -2   0 28649.0 848.494  13
   3  -2   1 197.181 88.9287  19
   3  -2   1 250.430 78.7421  13
   3  -2   2 34966.4 1012.20   1
   3  -2   2 33212.6 1008.96  13
   3  -2   3 1512.03 70.9887  21
   3  -2   3 1479.55 130.275   1
   3  -2   3 1371.63 133.964  13
   3  -2   4 180.559 44.2583  21
   3  -2   4 254.726 83.1705   1
   3  -2   4 234.679 90.0640  13
   3  -2   5 6493.76 200.802  21
   3  -2   5 6250.97 267.849   1
   3  -2   5 6528.81 311.856  13
   3  -2   6 19714.3 547.744  21
   3  -2   7 643.307 65.7918  40
   3  -2   7 592.762 60.6061  21
   3  -2   7 583.684 127.389  13
   3  -2   8 28183.7 757.701  40
   3  -2   8 26756.0 750.426  21
   3  -2   9 3518.76 136.826  40
   3  -2   9 3100.47 123.258  21
   3  -2  10 1761.29 96.9043  35
  -3   2 -10 1842.56 89.1958  34
   3  -2  11 513.379 56.2048  35
  -3   2 -11 493.384 53.2099  34
  -3   2 -12 626.140 48.7673  34
  -3   1  12 1107.69 57.3684  52
  -3   1  11 662.686 62.9299  52
  -3   1  11 667.775 52.5254  23
  -3   1  11 681.839 52.4033  43
   3  -1 -10 881.500 69.2900  32
  -3   1  10 988.162 67.4913  23
  -3   1  10 923.141 64.8229  43
   3  -1  -9 1046.33 77.7359  32
  -3   1   9 1037.72 78.1178  27
  -3   1   9 1008.23 70.9285  23
  -3   1   9 953.668 70.7280  43
   3  -1  -8 1.35485 61.9290  32
  -3   1   8 41.2756 59.1273  27
  -3   1   8 71.0473 51.2539  43
   3  -1  -7 21718.2 587.156  32
   3  -1  -7 20312.3 718.127  16
  -3   1   7 20989.2 588.504  27
  -3   1   7 20943.4 584.878  43
  -3   1   6 16043.6 526.010  11
   3  -1  -6 14813.5 554.750  16
   3  -1  -5 3557.37 213.552  16
   3  -1  -4 50870.4 1437.92   1
   3  -1  -4 51451.1 1467.56  16
   3  -1  -3 610.186 90.5079   1
   3  -1  -3 503.550 99.4136  16
   3  -1  -3 553.536 112.250  14
   3  -1  -2 15135.9 493.318   1
   3  -1  -2 14482.7 499.979  14
   3  -1  -1 18839.9 603.172  14
   3  -1   0 20820.6 616.481  13
   3  -1   1 2576.03 158.444  19
   3  -1   1 2479.67 140.889  13
   3  -1   2 5922.06 254.247  19
   3  -1   2 5885.90 246.431  13
  -3   1  -3 2286.09 133.117  15
   3  -1   3 2151.03 145.190   1
   3  -1   3 2160.91 150.973  13
   3  -1   4 1137.71 64.6186  21
  -3   1  -4 1088.90 96.4053  15
   3  -1   4 1200.68 110.822   1
   3  -1   5 51307.2 1368.46  21
   3  -1   5 51637.7 1446.25   1
   3  -1   6 46.4443 44.6060  21
   3  -1   7 3981.18 144.505  21
   3  -1   8 48.6515 52.8157  40
   3  -1   8 68.8193 52.0964  21
   3  -1   8 33.2789 104.587  13
   3  -1   9 620.858 65.7252  21
   3  -1  10 5836.57 196.411  40
   3  -1  10 5715.63 191.856  21
   3  -1  11 1277.95 79.7672  40
   3  -1  11 1174.09 72.3701  21
  -3   1 -11 1224.27 75.7943  34
   3  -1  12 114.929 44.6308  40
  -3   1 -12 90.3910 46.2459  34
  -3   1 -13 5251.06 155.994  34
  -3   0  12 41.2636 28.8423  53
   3   0 -11 35.3566 44.2568  32
  -3   0  11 32.6384 41.7890  43
   3   0 -10 17.9491 55.7938  32
  -3   0  10 55.3339 47.8452  43
   3   0  -9 1639.19 93.1469  32
  -3   0   9 1822.04 95.9207  27
  -3   0   9 1645.53 89.7946  43
  -3   0   8 445.976 69.5429  27
  -3   0   8 462.328 64.1587  43
  -3   0   7 9766.23 391.622  11
  -3   0   7 9671.62 291.408  27
   3   0  -7 9129.63 421.094  14
  -3   0   7 9458.90 288.719  43
  -3   0   6 1522.96 147.313  11
   3   0  -6 1214.75 134.850  16
  -3   0   6 1413.15 83.3770  27
   3   0  -6 1195.18 156.464  14
   3   0  -5 236.292 86.4867  16
   3   0  -5 191.789 106.155  14
   3   0  -4 2589.51 165.975  16
   3   0  -4 2590.90 184.561  14
   3   0  -3 28043.9 848.138  14
   3   0  -3 27547.0 829.404  16
   3   0  -2 3620.36 193.834  14
   3   0  -1 2672.95 162.602  14
   3   0   0 8842.66 327.362  14
   3   0   1 713.188 79.4621  13
   3   0   1 806.647 100.499  19
   3   0   2 127608. 3422.61  19
   3   0   3 59752.4 1599.94  19
  -3   0  -3 55355.9 1584.47  15
   3   0   4 36294.5 992.342  21
  -3   0  -4 40340.1 1070.15  15
   3   0   5 24177.2 659.940  21
   3   0   6 3466.04 125.469  21
   3   0   6 3068.83 168.047   1
  -3   0  -6 3364.31 186.605  12
  -3   0  -7 1055.36 119.378  12
   3   0   7 1127.58 75.1889  21
  -3   0  -8-6.01274 80.9559  12
   3   0   8 141.240 54.1922  21
   3   0   9 10180.7 312.883  21
   3   0   9 10400.7 310.574  40
   3   0  10 143.432 56.3917  40
   3   0  10 135.525 56.4229  21
   3   0  11 120.603 54.3399  40
   3   0  11 82.7610 53.8331  21
   3   0  12 1233.05 73.9141  40
   3   0  12 1182.59 72.4775  21
   3   0  12 1310.57 69.2756  44
   3   0  13 33.3707 36.2810  21
   3   1 -11 1124.34 57.4313  32
  -3  -1  11 1077.96 57.6495  52
   3   1 -10 192.838 54.9458  32
  -3  -1  10 213.001 55.8145  52
  -3  -1  10 163.936 48.4217  43
  -3  -1  10 188.470 44.8986  23
   3   1  -9 959.013 77.5249  32
  -3  -1   9 1206.69 71.8242  23
  -3  -1   9 1076.40 75.6742  43
  -3  -1   8 619.376 63.0269  23
  -3  -1   8 628.179 69.2463  43
  -3  -1   7 3626.67 141.127  43
  -3  -1   6 8562.03 357.818  11
  -3  -1   6 8058.17 251.294  43
  -3  -1   5 202.953 100.768  11
   3   1  -5 215.048 107.582  14
   3   1  -4 4857.70 252.705  14
   3   1  -3 14948.1 510.939  14
   3   1  -2 32019.2 944.228  14
   3   1  -1 13444.8 447.951  14
   3   1   0 31549.6 914.613  14
   3   1   1 36955.5 1074.22  19
   3   1   1 38156.9 1069.11  14
   3   1   2 7282.34 277.495  19
   3   1   3 38356.4 1068.15  19
  -3  -1  -3 36411.6 1073.42  15
  -3  -1  -4 3638.54 185.665  15
   3   1   5 14800.2 424.259  21
  -3  -1  -5 16554.3 504.720  15
   3   1   6 14923.4 426.107  21
  -3  -1  -6 15733.5 515.828  12
   3   1   7 8684.42 265.901  21
  -3  -1  -7 9061.34 360.029  12
  -3  -1  -8-6.45236 84.9692  12
  -3  -1  -9 2968.61 208.472  12
   3   1  10 1916.01 92.3479  40
  -3  -1 -10 1529.09 82.5268  45
   3   1  11 9482.56 286.935  40
   3   1  12 7069.85 222.137  40
  -3  -1 -12 7266.31 222.179  34
   3   1  13 1471.47 72.1543  40
   3   1  13 1468.19 74.1846  21
  -3  -1 -13 1557.08 73.3024  34
   3   1  13 1546.12 71.6842  44
  -3  -1 -14 523.594 41.0379  34
   3   1  14 594.328 38.7917  44
   3   2 -10 7557.31 213.284  32
  -3  -2  10 7334.15 209.405  52
   3   2  -9 2389.43 102.161  32
  -3  -2   9 2346.64 100.944  52
  -3  -2   9 2337.80 94.0603  23
  -3  -2   9 2193.79 100.055  43
  -3  -2   8 282.684 65.9706  52
  -3  -2   8 201.401 51.0153  23
  -3  -2   8 288.156 61.2688  43
  -3  -2   7 656.896 60.6085  22
  -3  -2   7 714.795 62.4239  23
  -3  -2   7 671.219 73.3852  43
   3   2  -6 6074.25 334.573  14
  -3  -2   6 7543.11 235.479  43
  -3  -2   5 3264.30 217.447  11
  -3  -2   5 3557.73 136.233  27
   3   2  -5 3136.16 219.548  14
  -3  -2   5 3416.45 134.977  43
  -3  -2   4 1757.52 159.793  11
   3   2  -4 1579.81 151.914  14
   3   2  -3 8805.82 351.693  14
   3   2  -2 13739.9 466.664  14
   3   2  -1 52914.1 1476.01  14
   3   2   0 29708.2 860.190  14
   3   2   1 5007.92 207.735  14
   3   2   2 148.197 72.5298  19
   3   2   3 3688.01 172.749  19
   3   2   4 2822.08 106.142  21
  -3  -2  -4 3265.67 175.336  15
   3   2   5 11418.3 330.779  21
  -3  -2  -5 12037.1 413.428  15
   3   2   6 169.365 47.5424  21
   3   2   7 3064.72 117.032  21
  -3  -2  -7 3017.32 198.282  12
   3   2   8 17130.5 492.745  21
  -3  -2  -8 18453.0 616.977  12
   3   2   9 3679.09 140.535  21
  -3  -2  -9 3463.79 132.832  45
  -3  -2  -9 3196.27 227.272  12
   3   2  10 47.3180 56.6414  21
  -3  -2 -10 24.0251 47.1709  45
   3   2  11 984.276 77.9767  21
   3   2  11 1098.75 73.3855  40
  -3  -2 -11 953.882 67.8264  45
   3   2  12-20.5326 46.8829  40
   3   2  12-6.14993 51.4282  21
  -3  -2 -12 42.8179 50.7446  34
  -3  -2 -12 30.6171 42.8784  45
   3   2  13 192.941 43.3945  40
   3   2  13 144.370 46.8992  21
  -3  -2 -13 231.036 45.0942  34
   3   2  14 904.988 52.0881  21
   3   3 -10 672.124 45.8955  32
  -3  -3  10 557.137 39.7246  53
   3   3  -9 15.7002 48.2598  32
  -3  -3   8 1503.51 74.6163  22
   3   3  -8 1748.02 86.7576  32
  -3  -3   7 8479.50 250.839  22
   3   3  -7 8033.85 255.096  32
  -3  -3   7 8458.18 253.153  52
  -3  -3   7 8111.23 246.409  23
  -3  -3   6 7579.89 231.770  22
  -3  -3   6 7304.63 233.024  52
  -3  -3   6 7287.94 224.545  23
  -3  -3   5 94.3496 65.6872  52
  -3  -3   4 1131.58 83.4317  52
  -3  -3   4 1238.21 83.6428  43
  -3  -3   3 19035.5 633.203  11
  -3  -3   2-48.0230 68.6429   2
  -3  -3   1 3639.88 198.809   2
  -3  -3   0 12578.0 441.882   2
  -3  -3  -1 9922.45 370.938   2
  -3  -3  -2 10999.2 315.524  20
   3   3   2 10608.9 370.243  19
  -3  -3  -2 11051.9 400.317   2
  -3  -3  -3 4022.46 135.135  20
  -3  -3  -3 4320.91 211.168  15
   3   3   4 186.062 43.2512  21
  -3  -3  -4 234.775 42.6632  20
  -3  -3  -4 178.355 81.3445   2
  -3  -3  -4 152.678 79.3106  15
   3   3   5 13585.5 385.125  21
  -3  -3  -5 13948.3 472.513   2
   3   3   6 24055.8 649.623  21
  -3  -3  -6 22328.9 726.245   2
   3   3   7 37489.8 990.985  21
  -3  -3  -7 34122.5 1064.69   2
   3   3   8 11217.1 333.051  21
   3   3   9 1363.83 85.5218  21
  -3  -3  -9 1373.81 81.6279  45
   3   3  10 2495.53 112.678  21
  -3  -3 -10 2396.12 106.949  45
   3   3  11 9303.22 285.500  21
  -3  -3 -11 9673.74 273.436  34
  -3  -3 -11 8681.52 277.215  45
   3   3  12 415.874 51.4278  40
   3   3  12 396.177 59.4418  21
  -3  -3 -12 400.919 53.3422  45
   3   3  13 156.014 40.7753  40
   3   3  13 202.534 47.4878  21
  -3  -3 -13 175.906 41.8802  45
   3   3  14 148.115 44.4697  21
   3   3  14 145.723 37.2988  44
   3   3  15 69.7960 18.8550  44
   3   4  -9 156.178 36.8730  32
  -3  -4   9 89.6433 26.4739  53
   3   4  -8 1767.54 77.9527  32
  -3  -4   8 1549.87 77.0400  53
  -3  -4   7 7464.68 222.613  22
   3   4  -7 7110.19 221.867  32
  -3  -4   7 7469.65 233.722  53
  -3  -4   6 489.448 59.6514  22
   3   4  -6 407.321 67.3202  32
  -3  -4   5 9219.21 273.350  22
   3   4  -5 8616.77 269.813  32
   3   4  -4 2060.31 102.695  32
  -3  -4   3 328.469 115.449  11
   3   4  -3 334.395 70.7260  32
  -3  -4   3 254.414 68.7089  53
  -3  -4   2 35935.7 1060.33  11
  -3  -4   2 34910.1 964.909  53
  -3  -4   1 1943.47 154.535  11
  -3  -4   1 1841.52 149.300   2
  -3  -4   0 1257.58 124.651  11
  -3  -4   0 1377.91 128.353  15
  -3  -4   0 1308.03 136.640   2
  -3  -4  -1 1587.42 132.728  15
  -3  -4  -1 1380.95 137.331   2
  -3  -4  -2 573.691 100.873   2
  -3  -4  -2 757.984 105.026  15
  -3  -4  -3 425.391 50.3904  20
  -3  -4  -3 500.316 93.0705  15
  -3  -4  -4 12585.1 368.384  20
  -3  -4  -4 12783.6 464.164   2
  -3  -4  -5 767.987 59.9324  20
  -3  -4  -5 847.930 111.547   2
  -3  -4  -6 93.6919 46.6245  20
  -3  -4  -6 5.81951 85.5095   2
   3   4   7 40950.2 1088.23  21
  -3  -4  -7 38703.5 1184.96   2
   3   4   8 40787.2 1081.97  21
  -3  -4  -8 43082.0 1084.31  45
   3   4   9 14000.5 405.173  21
   3   4  10 3210.05 131.738  21
  -3  -4 -10 3540.88 133.100  45
   3   4  11 69.5802 52.4033  21
  -3  -4 -11 84.1237 52.6417  45
   3   4  12 4750.69 152.062  40
   3   4  12 4538.44 158.411  21
  -3  -4 -12 4853.28 159.870  45
   3   4  13 418.336 49.6203  21
  -3  -4 -13 538.013 49.8697  45
   3   4  14 735.235 46.3821  44
  -3  -5   8 359.178 25.9682  33
  -3  -5   7 926.655 56.0539  33
  -3  -5   7 958.922 56.9340  53
  -3  -5   6 120.795 45.2643  22
   3   5  -6 114.012 48.8371  32
  -3  -5   6 154.605 49.6830  53
  -3  -5   5 15095.1 405.336  22
  -3  -5   5 14473.2 413.794  53
  -3  -5   4 12094.0 336.818  22
  -3  -5   4 10634.1 331.369  51
  -3  -5   3 28582.9 785.155  51
  -3  -5   2 2481.57 111.531  51
  -3  -5   1 571.781 116.177  11
  -3  -5   1 532.442 57.9234   5
  -3  -5   1 371.564 55.6736   9
  -3  -5   1 665.808 74.9407  53
  -3  -5   1 643.468 69.1632  51
  -3  -5   1 431.358 108.958   4
  -3  -5   0 2101.80 104.056   5
  -3  -5   0 2320.12 106.515   9
  -3  -5   0 2455.80 119.484  53
  -3  -5   0 2119.98 180.848   2
  -3  -5  -1 5124.61 171.488   5
  -3  -5  -1 4474.92 166.789   9
  -3  -5  -1 4760.71 175.757  53
  -3  -5  -1 4039.66 250.823   2
  -3  -5  -2 10866.6 435.160   2
  -3  -5  -3 324.658 101.826   2
  -3  -5  -4 10407.8 311.406  20
  -3  -5  -5 11213.5 318.611   5
  -3  -5  -5 9862.05 312.613  38
  -3  -5  -5 10348.2 312.146  20
  -3  -5  -5 10910.8 320.772   9
  -3  -5  -6 4511.70 162.326  41
  -3  -5  -6 4677.76 161.968  38
  -3  -5  -6 4475.59 157.245   5
  -3  -5  -6 4065.55 154.011  20
  -3  -5  -6 4569.06 160.341   9
  -3  -5  -6 4037.88 146.883  45
  -3  -5  -6 3901.04 240.373   2
  -3  -5  -7 9699.91 426.511   2
  -3  -5  -7 11365.9 330.690   5
  -3  -5  -7 11373.7 332.187   9
  -3  -5  -7 9709.19 423.524   4
  -3  -5  -7 11084.6 324.464  45
  -3  -5  -8 11632.6 348.460   5
  -3  -5  -8 12238.4 350.919  45
  -3  -5  -9 29166.8 836.627  26
  -3  -5  -9 31866.2 835.855  45
  -3  -5 -10 5797.73 190.486  26
  -3  -5 -11 6375.24 214.084  20
  -3  -5 -11 7113.81 216.507  45
  -3  -5 -12 531.264 52.3398  20
  -3  -5 -12 595.319 56.8004  45
  -3  -5 -13 51.8680 33.2591  20
  -3  -5 -13 35.9711 39.6080  45
  -3  -5 -14 501.606 39.2309  56
   3   5  14 523.543 37.7105  44
  -3  -6   6 5092.06 153.910  33
  -3  -6   5 4838.42 144.579  22
  -3  -6   5 4079.65 136.193  51
  -3  -6   4 2915.31 118.201  33
  -3  -6   4 2742.78 105.568  51
  -3  -6   3 534.463 59.3774  22
  -3  -6   3 509.365 67.1737  33
  -3  -6   3 482.894 57.2251  51
  -3  -6   2 1042.06 72.1408  22
  -3  -6   2 788.537 59.7550  38
  -3  -6   2 880.378 79.9748  33
  -3  -6   2 958.484 71.5162  51
  -3  -6   1 4735.30 155.343  22
  -3  -6   1 4076.38 150.243  38
  -3  -6   1 3852.97 150.719   5
  -3  -6   1 4211.98 167.202  33
  -3  -6   1 4739.64 160.200  51
  -3  -6   0 16.8324 48.4370  22
  -3  -6   0 27.0509 48.4998  38
  -3  -6   0 33.0933 46.5969   5
  -3  -6   0 17.7248 56.4742  33
  -3  -6   0 75.1943 47.9850   9
  -3  -6   0 12.0382 53.9518  51
  -3  -6  -1 643.264 60.5944  22
  -3  -6  -1 653.493 66.7846  38
  -3  -6  -1 659.934 65.1621   5
  -3  -6  -1 670.040 71.7359  33
  -3  -6  -1 706.942 67.2893   9
  -3  -6  -1 730.943 69.8917  51
  -3  -6  -2 20513.5 560.684  38
  -3  -6  -2 19450.0 562.968   5
  -3  -6  -2 18387.1 560.812  33
  -3  -6  -2 19840.8 564.187   9
  -3  -6  -2 20539.5 559.534  51
  -3  -6  -3 510.909 66.6638  41
  -3  -6  -3 622.627 67.3644  38
  -3  -6  -3 586.433 66.0907   5
  -3  -6  -3 548.667 66.4262  33
  -3  -6  -3 569.215 65.9051  51
  -3  -6  -4 1172.99 84.2052  41
  -3  -6  -4 1205.51 82.6737   9
  -3  -6  -4 1110.32 78.0676  51
  -3  -6  -4 1024.00 145.612   4
  -3  -6  -4 1158.23 80.6984  49
  -3  -6  -5 146.622 58.6511  41
  -3  -6  -5 168.264 55.7903   5
  -3  -6  -5 172.515 55.7665   9
  -3  -6  -5 107.081 51.7273  49
  -3  -6  -6 770.816 72.9171  41
  -3  -6  -6 584.104 65.4622  38
  -3  -6  -6 683.007 65.5884  20
  -3  -6  -6 654.555 66.9009   5
  -3  -6  -6 652.682 66.3621   9
  -3  -6  -6 649.377 65.1235  49
  -3  -6  -7 2154.91 101.204  20
  -3  -6  -7 2154.51 100.687   5
  -3  -6  -7 2207.36 104.350   9
  -3  -6  -7 2169.55 101.766  49
  -3  -6  -7 2019.05 94.4084  45
  -3  -6  -8 29326.7 807.682  20
  -3  -6  -8 28478.0 805.614   5
  -3  -6  -8 28771.4 805.575   9
  -3  -6  -8 31400.3 816.616  26
  -3  -6  -8 29427.6 802.094  45
  -3  -6  -9 146.822 49.9166  20
  -3  -6  -9 98.0592 50.9920  26
  -3  -6  -9 92.0247 49.3093  45
  -3  -6 -10 5782.68 196.702  20
  -3  -6 -10 6356.37 201.049  26
  -3  -6 -10 6281.41 198.640  45
  -3  -6 -11 1349.89 71.0035  26
  -3  -6 -11 1351.64 72.1214  20
  -3  -6 -11 1519.67 78.7702  45
  -3  -6 -12 1657.72 72.4839  20
  -3  -6 -14 218.591 23.1487  56
  -3  -7   5 1217.34 44.9636  33
  -3  -7   4 286.466 32.2979  51
  -3  -7   3 1992.79 84.8494  33
  -3  -7   3 2057.83 76.7688  51
  -3  -7   2 1055.27 64.0975  22
  -3  -7   2 1053.83 71.5625  33
  -3  -7   2 1072.40 63.7541  51
  -3  -7   1 851.606 61.5037  22
  -3  -7   1 822.576 71.3763  33
  -3  -7   1 822.183 61.7959  51
  -3  -7   0 1135.06 68.7699  22
  -3  -7   0 977.636 63.7485  38
  -3  -7   0 1161.60 80.1952  33
  -3  -7   0 1258.48 75.6484  51
  -3  -7  -1 24796.6 699.205  22
  -3  -7  -1 27308.4 719.540  41
  -3  -7  -1 23726.5 705.346  38
  -3  -7  -1 26049.4 717.288  33
  -3  -7  -1 28356.5 715.387  51
  -3  -7  -2 2250.22 109.248  41
  -3  -7  -2 2427.37 103.315  38
  -3  -7  -2 2342.50 107.498   5
  -3  -7  -2 2438.47 109.635  33
  -3  -7  -2 2444.48 106.360  51
  -3  -7  -3 765.461 66.3248  38
  -3  -7  -3 627.748 70.0305   5
  -3  -7  -3 666.171 68.3552  33
  -3  -7  -3 680.346 70.7757   9
  -3  -7  -3 774.206 70.1816  51
  -3  -7  -3 735.059 71.2822  49
  -3  -7  -4 43152.9 1137.51  38
  -3  -7  -4 43393.9 1137.68  51
  -3  -7  -4 41425.6 1142.86   5
  -3  -7  -4 39971.3 1132.30  33
  -3  -7  -4 42051.6 1142.45   9
  -3  -7  -4 42173.2 1142.80  49
  -3  -7  -5 3145.35 128.841  41
  -3  -7  -5 2966.12 125.130   9
  -3  -7  -5 2649.14 121.271  26
  -3  -7  -5 2797.92 122.677  49
  -3  -7  -6 8869.43 291.096   5
  -3  -7  -6 9112.79 289.835  49
  -3  -7  -7 2723.67 121.546  26
  -3  -7  -8 100.392 50.3125  26
  -3  -7  -8 39.3266 43.6115  45
  -3  -7  -9 17785.1 471.842  26
  -3  -7  -9 15563.7 458.471  45
  -3  -7 -10 2280.69 96.6872  26
  -3  -7 -10 2233.78 92.3629  45
  -3  -7 -11 103.807 37.5614  56
  -3  -7 -11 78.4726 38.1502  26
  -3  -7 -12 6063.52 181.566  31
  -3  -7 -12 5817.71 177.013  56
  -3  -7 -13 283.675 27.5712  31
  -3  -7 -13 265.755 24.8008  56
  -3  -8   2 319.472 29.9141  51
  -3  -8   2 333.998 35.4638  33
  -3  -8   1 282.033 42.0427  33
  -3  -8   1 269.151 42.6123  51
  -3  -8   1 248.728 40.1984  49
  -3  -8   0 2229.65 89.4882  41
  -3  -8   0 2248.32 94.5146  33
  -3  -8   0 2207.11 94.3616  49
  -3  -8  -1 2468.12 99.4366  41
  -3  -8  -1 2695.64 103.539  33
  -3  -8  -1 2661.97 99.6447  51
  -3  -8  -1 2460.34 97.0418   7
  -3  -8  -1 2473.29 103.344  49
  -3  -8  -2 5098.81 167.012  41
  -3  -8  -2 4992.14 165.898  33
  -3  -8  -2 5407.31 166.253  51
  -3  -8  -2 4557.03 164.407   7
  -3  -8  -2 4864.52 167.894  49
  -3  -8  -3 236.095 48.9278  41
  -3  -8  -3 240.460 47.9982  33
  -3  -8  -3 168.692 46.6109  49
  -3  -8  -3 206.757 49.4687   7
  -3  -8  -4 24.5743 46.0601  41
  -3  -8  -4 72.4299 44.5598  33
  -3  -8  -4-25.3834 39.6079  26
  -3  -8  -4 39.7670 42.7837  49
  -3  -8  -5 2154.82 92.7724  33
  -3  -8  -5 2365.22 98.8753  26
  -3  -8  -6 147.437 46.7941  26
  -3  -8  -6 110.176 43.5737  49
  -3  -8  -6 60.8266 47.8439   7
  -3  -8  -7 116.376 45.3116   7
  -3  -8  -8 322.121 43.0941  31
  -3  -8  -8 384.679 51.3754  26
  -3  -8  -8 351.116 47.2873   7
  -3  -8  -9 1660.73 74.4936  31
  -3  -8  -9 1485.02 67.4199   7
  -3  -8  -9 1708.25 77.8517  26
  -3  -8 -10 3187.14 109.222  31
  -3  -8 -10 3013.57 107.517  26
  -3  -8 -11 605.233 39.3364  26
  -3  -8 -11 621.429 39.8294  31
  -3  -9  -1 408.954 30.6465  33
  -3  -9  -1 398.087 28.7509  49
  -3  -9  -2 130.811 32.1062  33
  -3  -9  -2 110.035 27.5766  49
  -3  -9  -3 263.997 34.5281   7
  -3  -9  -3 262.994 35.1626  49
  -3  -9  -4 6396.61 195.655   7
  -3  -9  -4 6828.17 196.072  49
  -3  -9  -5 1170.24 58.9996   7
  -3  -9  -6 956.281 49.4792  26
  -3  -9  -6 980.212 53.6108   7
  -3  -9  -7 6181.45 179.200  26
  -3  -9  -7 5958.75 179.802   7
  -3  -9  -8 2358.49 84.2002   7
  -3  -9  -8 2914.02 89.5460  26
  -3  -9  -9 4234.58 126.260  26
   4  -8  -4 509.996 30.2352  46
   4  -7  -8 9167.28 250.117  54
   4  -7  -7 2328.07 80.3813  54
   4  -7  -6 31.0886 27.1788  54
   4  -7  -6 22.7837 26.7699  46
   4  -7  -5 2922.61 102.318  54
   4  -7  -4 1696.39 72.4023  10
   4  -7  -4 1544.70 67.6826  54
   4  -7  -4 1605.79 71.9383  46
   4  -7  -3 1184.30 63.4603  10
   4  -7  -3 1144.93 57.7002  54
   4  -7  -3 1256.05 63.4065  46
   4  -7  -2 2425.30 97.0358  10
   4  -7  -2 2527.45 95.4090  46
   4  -7  -1 5187.05 166.635  10
   4  -7  -1 5218.21 163.736  46
   4  -7   0 986.055 57.0946  10
   4  -7   0 997.062 53.5247  46
   4  -7   2 786.165 47.8614  42
   4  -7   2 750.974 45.9644  39
   4  -7   3 1.38444 28.4284  42
   4  -7   4 26.8489 22.1419  42
   4  -6  -9 2097.86 73.4071  54
   4  -6  -9 2175.08 76.1675  47
   4  -6  -8 776.906 48.8669  54
   4  -6  -8 906.698 52.4455  47
   4  -6  -7 302.499 41.0634  54
   4  -6  -7 296.726 44.1101  47
   4  -6  -7 292.160 36.0620  46
   4  -6  -6 905.602 59.7634  54
   4  -6  -6 1051.75 65.5131  47
   4  -6  -6 1048.90 59.6081  46
   4  -6  -5 5536.56 179.121  10
   4  -6  -5 5333.83 182.299  54
   4  -6  -5 5789.80 187.913  47
   4  -6  -5 5944.07 185.294  46
   4  -6  -4 73.4567 41.2155  10
   4  -6  -4 77.6016 40.1855  54
   4  -6  -3 207.993 47.6003  10
   4  -6  -3 250.311 42.2060  54
   4  -6  -3 287.183 49.4722  46
   4  -6  -2 12507.7 361.824  54
   4  -6  -2 12658.0 367.800  46
   4  -6  -1 2875.63 115.839  10
   4  -6  -1 2716.30 106.342  30
   4  -6  -1 2984.41 115.266  46
   4  -6   0 7491.33 232.769  42
   4  -6   0 7283.99 226.868  39
   4  -6   0 7789.27 238.758  10
   4  -6   0 7402.81 230.659  30
   4  -6   0 8090.36 235.809  46
   4  -6   1 53.1715 46.4818  42
   4  -6   1 48.2915 43.5258  39
   4  -6   1-8.74794 39.7641  10
   4  -6   1-8.70637 35.0458  46
   4  -6   2 65.9510 47.2776  42
   4  -6   2 80.7532 45.2552  39
   4  -6   2 25.4302 36.0239  10
   4  -6   3 938.127 64.4084  42
   4  -6   3 901.262 60.0868  39
   4  -6   3 939.770 53.4536  10
   4  -6   4 1436.02 73.7403  42
   4  -6   5 5758.60 178.013  42
   4  -6   5 5785.74 173.988  39
   4  -5 -10 93.0836 28.0034  47
   4  -5  -9 73.2023 34.0887  28
   4  -5  -9 72.1893 36.1977  47
   4  -5  -8 2251.92 88.1428  28
   4  -5  -8 2325.75 97.0320  47
   4  -5  -7 453.980 55.5408  47
   4  -5  -7 469.623 47.3142  46
   4  -5  -7 445.153 48.3012  28
   4  -5  -6 17701.8 498.589  28
   4  -5  -6 18014.7 506.325  47
   4  -5  -6 17452.5 500.068  46
   4  -5  -5 14905.6 431.681  10
   4  -5  -5 15202.3 436.172  28
   4  -5  -5 15516.4 443.804  47
   4  -5  -4 1989.48 94.8616   6
   4  -5  -4 1985.59 94.6577  10
   4  -5  -4 2098.18 102.291  47
   4  -5  -3 7813.39 247.746   6
   4  -5  -3 7700.31 246.952  10
   4  -5  -3 7937.98 249.007   8
   4  -5  -3 7942.20 253.007  47
   4  -5  -3 7528.09 245.379  24
   4  -5  -2 5002.43 173.671   6
   4  -5  -2 4880.40 172.699  10
   4  -5  -2 4479.15 159.062  30
   4  -5  -2 5277.59 177.166   8
   4  -5  -2 4665.31 166.311  54
   4  -5  -2 4922.47 172.875  24
   4  -5  -1 22023.2 606.498   6
   4  -5  -1 21643.3 604.986  10
   4  -5  -1 22747.5 609.225   8
   4  -5  -1 21537.6 604.686  24
   4  -5  -1 22029.7 604.859  46
   4  -5   0 5300.21 179.672  42
   4  -5   0 5513.54 186.515  10
   4  -5   0 5056.02 178.169  30
   4  -5   0 5614.63 188.724   8
   4  -5   0 5174.55 180.039  46
   4  -5   1 1386.36 82.6098  42
   4  -5   1 1408.03 80.8000   6
   4  -5   1 1239.73 79.7245  10
   4  -5   1 1260.24 78.3870  30
   4  -5   1 1377.40 81.7174   8
   4  -5   1 1473.53 80.8908  24
   4  -5   1 1276.90 73.6792  46
   4  -5   2 1872.67 98.7950  42
   4  -5   2 1853.14 89.9621   6
   4  -5   2 1950.21 92.4693  10
   4  -5   2 1779.71 91.1617  30
   4  -5   2 1769.46 88.6577  24
   4  -5   3 1094.95 80.8243  42
   4  -5   3 1270.58 71.0422  10
   4  -5   4 10054.3 309.347  42
   4  -5   4 10201.1 303.537  30
   4  -5   5 4596.98 164.105  42
   4  -5   5 4678.63 156.179  39
   4  -5   6 793.506 63.1620  42
   4  -5   6 808.583 55.7169  39
   4  -5   7 3771.61 121.660  39
   4  -5   8 390.781 35.7165  42
   4  -4 -10 217.805 35.6203  47
   4  -4  -9 312.860 45.5557  47
   4  -4  -8 1060.68 61.4233  28
   4  -4  -8 1215.71 73.3229  47
   4  -4  -7 29.2802 39.0733  28
   4  -4  -7 48.7022 48.8179  47
   4  -4  -6 2498.77 106.906  28
   4  -4  -6 2533.52 115.105  47
   4  -4  -5 4103.94 145.805   6
   4  -4  -5 4043.07 146.338  10
   4  -4  -5 4213.19 147.711   8
   4  -4  -5 4245.74 151.643  28
   4  -4  -5 4081.11 157.384  47
   4  -4  -5 4158.02 146.071  24
   4  -4  -4 79.8123 44.1952   6
   4  -4  -4 47.6220 45.8571  10
   4  -4  -4 83.1874 44.7411   8
   4  -4  -4 77.0622 44.9300  28
   4  -4  -4 80.2800 52.7361  47
   4  -4  -4 62.3057 43.5417  24
   4  -4  -3 15211.2 446.298  10
   4  -4  -3 15139.6 442.986  28
   4  -4  -3 16032.4 447.288   8
   4  -4  -3 14802.4 448.165  47
   4  -4  -3 15575.4 445.332  24
   4  -4  -3 15498.9 445.748   6
   4  -4  -2 1674.67 176.419   3
   4  -4  -2 1601.48 82.8621  30
   4  -4  -2 1798.75 93.7871   8
   4  -4  -2 1781.95 95.7016  47
   4  -4  -2 1916.78 92.9803  24
   4  -4  -2 1814.62 91.3891   6
   4  -4  -1 3778.96 142.119  30
   4  -4  -1 4062.87 153.534  47
   4  -4  -1 4024.54 150.256  24
   4  -4  -1 4241.18 153.504   6
   4  -4   0 289.335 111.326   3
   4  -4   0 249.306 51.3259  30
   4  -4   0 294.957 55.7468   8
   4  -4   1 24448.8 675.842  42
   4  -4   1 24597.6 831.951   3
   4  -4   1 24670.5 681.877  10
   4  -4   1 23275.2 671.813  30
   4  -4   1 24707.6 679.694   8
   4  -4   1 24287.9 678.454  24
   4  -4   1 24457.6 680.350   6
   4  -4   2 9707.55 295.558  10
   4  -4   2 9251.12 290.435  30
   4  -4   2 9638.73 294.508   8
   4  -4   2 9852.07 294.180  24
   4  -4   2 9301.77 292.187   6
   4  -4   3 7645.42 242.625  10
   4  -4   3 7778.68 243.486   8
   4  -4   3 7926.48 242.552  24
   4  -4   3 7322.58 241.378   6
   4  -4   4 1046.70 66.0692   6
   4  -4   4 895.969 63.8226  10
   4  -4   4 1085.21 74.8076  30
   4  -4   4 1007.25 68.1028   8
   4  -4   4 1057.37 64.4149  24
   4  -4   5 2109.82 98.2425  30
   4  -4   6 771.305 63.2439  30
   4  -4   7 648.141 55.4277  39
   4  -4   8 118.540 38.2405  39
   4  -4   9 684.627 48.9485  42
   4  -4  10 533.899 29.6009  42
   4  -3 -11 15.6855 23.7734  47
   4  -3 -10 1048.14 56.1605  25
   4  -3 -10 911.353 56.4317  47
  -4   3   9 1896.08 77.6044  23
   4  -3  -6 947.304 71.8026  36
   4  -3  -5 2355.14 107.186  36
   4  -3  -5 2174.52 96.5575  10
   4  -3  -5 2153.70 95.0468   8
   4  -3  -4 1578.89 168.025  19
   4  -3  -4 1756.07 166.689   3
   4  -3  -4 1956.03 93.9656   8
   4  -3  -4 1875.39 90.1538  24
   4  -3  -4 1862.21 97.7541  47
   4  -3  -4 2054.00 93.0463   6
   4  -3  -3 1788.80 167.868   1
   4  -3  -3 1845.31 172.310  19
   4  -3  -3 1795.69 91.6329   8
   4  -3  -3 1871.17 90.9309  24
   4  -3  -3 1898.93 96.9355  47
   4  -3  -3 2026.26 94.7580   6
   4  -3  -2 6525.20 319.660   1
   4  -3  -2 6352.42 314.617  19
   4  -3  -2 6637.53 216.536  47
   4  -3  -1 6791.72 321.962  19
   4  -3  -1 6785.41 330.439   1
   4  -3   0 13094.6 507.389   1
   4  -3   1 9260.57 384.707  13
   4  -3   1 9113.52 398.146   1
   4  -3   2 19532.4 681.273   1
   4  -3   2 19859.3 683.745  13
   4  -3   3 124299. 3453.38   3
   4  -3   3 124545. 3305.10  30
   4  -3   3 125208. 3305.54   8
   4  -3   3 123627. 3440.51   1
   4  -3   3 128499. 3460.14  13
   4  -3   3 126511. 3305.32  24
   4  -3   3 125284. 3307.02   6
   4  -3   4 39734.1 1038.44  30
   4  -3   4 37555.0 1033.94   8
   4  -3   4 37873.9 1033.64  24
   4  -3   4 37817.5 1035.75   6
   4  -3   5 794.475 65.6192  30
   4  -3   5 734.517 54.9234  24
   4  -3   5 672.417 55.4039   6
   4  -3   6 52.1604 49.6416  40
   4  -3   6 78.9392 50.7654  30
   4  -3   7 7528.18 242.426  40
   4  -3   7 8367.15 245.138  30
   4  -3   8 3681.13 133.244  40
   4  -3   8 3807.34 129.752  39
   4  -3   9 765.948 49.5350  39
  -4   3  -9 886.176 55.2377  34
  -4   3 -10 2023.78 78.0967  34
   4  -3  11 1694.59 61.3008  42
  -4   2  11 68.6345 34.5765  52
  -4   2  10 1999.67 84.0100  52
  -4   2  10 2050.73 80.3760  23
  -4   2   9 14769.4 420.571  52
  -4   2   9 15504.3 421.453  23
  -4   2   8 903.918 73.3839  52
  -4   2   7 351.848 67.7654  52
  -4   2   6 1850.74 97.1564  52
   4  -2  -5 467.624 131.955  14
   4  -2  -5 444.606 123.667  19
  -4   2   5 404.065 68.0461  52
   4  -2  -4 512.467 120.697  19
   4  -2  -4 515.252 128.702  14
   4  -2  -3 563.738 115.617  19
   4  -2  -3 624.428 117.182   1
   4  -2  -2 11102.0 443.227  19
   4  -2  -2 11220.8 442.868   1
   4  -2  -1 13762.4 510.310  19
   4  -2  -1 13704.5 513.644   1
   4  -2   0 263.660 106.213  19
   4  -2   0 342.574 100.543   1
   4  -2   1 29725.6 891.205  19
   4  -2   1 26452.1 848.559  13
   4  -2   2 3026.79 207.629   1
   4  -2   2 3325.90 204.365  13
   4  -2   3 5630.21 284.201   1
   4  -2   3 5679.90 282.137  13
   4  -2   4 406.403 114.865  13
   4  -2   4 485.061 104.790   1
   4  -2   5 6189.72 298.986   1
   4  -2   5 6294.89 205.260  40
   4  -2   5 7089.73 215.287  30
   4  -2   5 6898.12 336.425  13
   4  -2   6 67494.5 1831.47  40
   4  -2   6 70753.2 1835.73  30
   4  -2   7 11234.2 337.497  40
   4  -2   7 11708.0 336.921  30
   4  -2   8 1364.97 80.2285  40
   4  -2   9 512.682 58.3013  40
   4  -2  10 2109.24 90.9205  40
  -4   2 -11 174.942 41.3970  34
  -4   2 -12 3332.72 97.6434  34
  -4   1  11 231.775 37.1943  52
  -4   1  10 70.7051 48.2037  52
  -4   1  10 58.4024 39.0343  23
   4  -1  -9 10587.6 305.852  32
  -4   1   9 10595.6 310.286  52
  -4   1   9 11064.7 309.283  23
   4  -1  -8 18592.8 514.847  32
  -4   1   8 18517.9 518.185  52
   4  -1  -7 8292.28 251.295  32
  -4   1   7 7953.11 252.348  52
   4  -1  -6 1446.28 88.3074  32
  -4   1   6 1234.14 88.6818  52
   4  -1  -5 395.657 68.7568  32
   4  -1  -5 425.733 128.302  14
  -4   1   5 504.828 73.6295  52
   4  -1  -4 665.547 72.3519  32
   4  -1  -4 697.768 139.377  14
  -4   1   4 702.958 74.3620  52
   4  -1  -3 22615.6 743.521   1
   4  -1  -3 22787.0 766.934  19
   4  -1  -3 23657.4 773.068  14
   4  -1  -2 5233.68 273.143  19
   4  -1  -2 5035.02 272.568  14
   4  -1  -2 4932.97 256.963   1
   4  -1  -1 102.112 88.3327   1
   4  -1   0 2542.59 184.550  19
   4  -1   0 2232.86 174.913   1
   4  -1   1 947.383 125.651   1
   4  -1   1 1325.63 141.229  19
   4  -1   2 3021.02 194.995  19
   4  -1   2 2723.35 188.441   1
   4  -1   2 2594.81 164.968  13
  -4   1  -3 34898.1 1008.33  15
   4  -1   3 33483.1 1016.95  13
   4  -1   3 33283.2 1036.12   1
   4  -1   4 2861.11 193.354  13
   4  -1   4 3193.27 198.847   1
   4  -1   5 10738.5 315.395  21
   4  -1   5 10632.5 415.532   1
   4  -1   5 10316.9 425.605  13
   4  -1   6 35311.1 977.711  40
   4  -1   6 36334.2 981.992  21
   4  -1   6 37490.6 981.553  30
   4  -1   6 34618.3 1121.39  13
   4  -1   7 184.183 52.2603  40
   4  -1   7 171.637 55.0968  21
   4  -1   7 123.141 47.0978  30
   4  -1   8 95.5822 51.3498  40
   4  -1   8 22.9353 49.5566  21
   4  -1   9 16645.7 465.948  40
   4  -1   9 16077.5 462.403  21
   4  -1  10 32.0009 48.8655  40
   4  -1  10 29.2994 44.2619  21
   4  -1  11 3443.43 116.928  21
  -4   1 -12 5586.27 165.994  34
  -4   0  11 326.494 25.6619  52
  -4   0  10 42.3627 37.7778  53
  -4   0  10 59.7693 44.1528  52
   4   0  -9 2114.47 90.6963  32
  -4   0   9 2079.21 93.9294  52
   4   0  -8 4061.02 148.043  32
  -4   0   8 4346.19 152.150  52
   4   0  -7 3503.38 135.441  32
  -4   0   7 3428.89 137.711  52
  -4   0   7 3334.53 129.065  43
   4   0  -6 2083.32 106.506  32
  -4   0   6 2220.90 109.863  52
  -4   0   6 2152.71 100.619  43
   4   0  -5 69.8187 64.5801  32
   4   0  -5 54.9626 109.010  14
  -4   0   5 106.560 67.1530  52
  -4   0   5 74.2397 55.4447  43
   4   0  -4 15880.0 449.416  32
  -4   0   4 15417.6 448.810  52
   4   0  -3 70.8887 80.6384   1
   4   0  -3 48.6458 99.3295  14
   4   0  -2 7531.24 340.098  14
   4   0  -1 57520.8 1670.36  19
   4   0  -1 58778.2 1668.77  14
   4   0   0 43437.1 1277.88  19
   4   0   1 37910.3 1128.69  19
   4   0   2 1247.31 134.652  19
   4   0   3 12162.3 425.400  19
  -4   0  -3 11077.4 406.904  15
  -4   0  -4 373.049 92.0184  15
   4   0   5 6863.63 217.401  21
  -4   0  -5 6846.56 292.845  15
   4   0   6 3809.84 137.143  55
   4   0   6 3381.84 208.857   1
   4   0   7-3.24446 51.0853  21
  -4   0  -7 11.6481 64.2560  29
   4   0   8 522.570 62.8207  40
   4   0   8 523.889 63.2702  21
  -4   0  -8 475.073 71.1505  29
   4   0   9 22997.7 636.591  40
   4   0   9 22815.6 638.885  21
   4   0  10 336.372 56.2872  21
  -4   0 -10 244.561 45.7548  45
   4   0  11 4180.35 145.889  40
   4   0  11 4221.13 144.447  21
   4   0  12 1070.02 61.8128  40
   4   0  12 974.039 56.6223  21
  -4  -1  10 38.2879 33.7524  53
  -4  -1  10 98.7561 34.8906  52
   4   1  -9 198.433 50.0208  32
  -4  -1   9 118.618 41.9909  53
  -4  -1   9 112.610 37.2311  23
   4   1  -8 3129.97 120.242  32
  -4  -1   8 3041.05 113.275  23
  -4  -1   6 10431.8 312.830  43
  -4  -1   5 359.456 63.5922  43
   4   1  -4 12682.6 498.747  14
   4   1  -3 1136.83 146.267  14
   4   1  -2 1119.58 140.334  14
   4   1  -1 12617.0 465.414  14
   4   1   0 4597.53 243.856  19
   4   1   1 2462.80 173.634  19
   4   1   2 2515.70 175.925  19
   4   1   3 21455.7 685.461  19
  -4  -1  -3 21159.3 691.057  15
  -4  -1  -4 28777.5 889.871  15
   4   1   5 4708.84 163.849  21
  -4  -1  -5 5037.26 247.525  15
   4   1   6 15982.2 456.435  21
  -4  -1  -7 3190.15 126.933  29
   4   1   7 3131.16 118.352  55
  -4  -1  -8 2198.93 106.008  29
  -4  -1  -9 6514.25 211.239  29
   4   1  10 15612.0 433.777  40
  -4  -1 -10 14675.6 427.567  45
   4   1  11 277.066 52.5376  40
  -4  -1 -11 264.266 45.2481  45
   4   1  12 1017.98 63.0108  40
   4   1  12 989.943 62.6085  21
  -4  -1 -12 1111.50 63.4858  34
   4   1  13 2163.58 83.8982  40
   4   1  13 2170.20 82.0994  21
   4   2  -9 99.5764 41.0885  32
  -4  -2   9 53.5824 35.2710  53
  -4  -2   9 70.9025 38.4967  52
   4   2  -8 819.765 63.8477  32
  -4  -2   8 798.958 62.1244  52
  -4  -2   8 780.257 61.1242  53
  -4  -2   8 765.817 52.8799  23
  -4  -2   7 1646.64 78.4618  22
   4   2  -7 1916.13 95.1805  32
  -4  -2   7 1841.95 94.4539  53
  -4  -2   7 1949.07 94.2211  52
  -4  -2   7 1911.36 83.4878  23
   4   2  -6 65.6264 66.0356  32
  -4  -2   6 53.7439 56.3119  53
  -4  -2   6 150.332 67.1973  52
   4   2  -5 7244.45 237.141  32
  -4  -2   5 7431.98 243.632  53
  -4  -2   5 7589.06 237.701  52
   4   2  -4 14755.4 432.300  32
  -4  -2   4 15209.4 439.738  53
  -4  -2   4 15167.5 433.252  52
   4   2  -3 3761.11 145.211  32
   4   2  -3 3427.80 223.710  14
  -4  -2   3 3934.85 150.149  53
  -4  -2   3 3888.48 147.120  52
   4   2  -2 11795.6 454.906  14
  -4  -2   2 12308.7 356.614  52
   4   2  -1 8665.06 355.172  14
   4   2   1 3447.36 206.035  19
   4   2   2 13788.7 480.587  19
   4   2   3 17403.9 571.395  19
  -4  -2  -3 17395.1 595.386  15
  -4  -2  -4 1124.39 61.6806  20
  -4  -2  -4 1316.45 135.272  15
   4   2   5 19542.7 543.573  21
  -4  -2  -5 19062.2 536.022  20
   4   2   6 2220.42 101.723  21
   4   2   7 796.236 68.0102  21
  -4  -2  -7 744.780 108.307   2
   4   2   7 696.560 60.5989  55
   4   2   8 144.411 56.0570  21
  -4  -2  -8 129.245 67.9823  29
   4   2   9 448.157 64.0123  21
  -4  -2  -9 420.024 75.0973  29
   4   2  10 4141.15 155.741  21
  -4  -2 -10 4372.13 152.095  45
   4   2  11 3278.86 122.757  40
   4   2  11 3197.23 125.435  21
  -4  -2 -11 3107.44 118.286  45
   4   2  12 758.195 57.0908  40
   4   2  12 792.752 58.8983  21
  -4  -2 -12 910.682 57.2360  34
  -4  -2 -12 701.950 51.3436  45
   4   2  13 2344.56 85.8812  40
   4   2  13 2235.50 85.5583  21
   4   2  14 30.4293 20.6058  44
  -4  -3   9 176.714 21.0177  33
  -4  -3   9 161.038 22.0711  53
   4   3  -8 57.8213 42.1631  32
  -4  -3   8 31.1104 36.5489  53
  -4  -3   7 586.670 51.0212  22
   4   3  -7 660.465 60.7913  32
  -4  -3   7 623.716 58.5222  53
  -4  -3   7 639.565 57.6712  52
  -4  -3   6 454.838 53.5597  22
   4   3  -6 447.126 65.6197  32
  -4  -3   6 359.476 60.4128  53
  -4  -3   6 471.372 63.4448  52
  -4  -3   6 403.723 46.2596  23
   4   3  -5 1219.02 84.6741  32
  -4  -3   5 999.211 80.4888  53
  -4  -3   5 1047.23 80.0076  52
   4   3  -4 5521.91 190.611  32
  -4  -3   4 5860.75 200.879  53
  -4  -3   4 5579.61 189.275  52
   4   3  -3 49.2391 63.6571  32
  -4  -3   3 53.5413 56.5410  53
  -4  -3   3 102.800 66.1766  52
   4   3  -2 811.891 78.5704  32
  -4  -3   2 808.197 74.7166  53
  -4  -3   2 792.646 77.9397  52
  -4  -3   1 190.447 86.7806   2
   4   3  -1 181.434 65.7806  32
  -4  -3   1 230.218 59.4858  53
  -4  -3   1 151.359 65.6921  52
  -4  -3   0 5254.79 271.749   2
  -4  -3  -1 500.378 111.123   2
  -4  -3  -2 891.204 124.153   2
  -4  -3  -2 1177.32 135.734  15
  -4  -3  -3 12277.7 357.354  20
  -4  -3  -3 13564.7 479.646  15
  -4  -3  -4 5517.49 178.089  20
  -4  -3  -4 5031.53 271.071   2
  -4  -3  -5 48926.9 1304.17  20
  -4  -3  -5 48092.7 1428.68   2
   4   3   6 17304.3 480.856  21
  -4  -3  -6 17170.9 478.707  20
  -4  -3  -6 16753.0 587.649   2
  -4  -3  -6 16536.1 474.211  29
   4   3   7 2833.14 116.511  21
  -4  -3  -7 2802.98 118.507  29
   4   3   7 2740.21 105.029  55
   4   3   8 8500.64 255.330  21
  -4  -3  -8 7763.40 249.310  29
   4   3   9 10468.4 319.480  21
  -4  -3  -9 10834.2 319.910  45
   4   3  10 5284.04 182.719  21
  -4  -3 -10 5508.78 181.253  45
   4   3  11 663.325 63.6749  21
  -4  -3 -11 760.808 61.7965  45
   4   3  12 4102.08 135.457  40
   4   3  12 4079.96 138.455  21
  -4  -3 -12 3972.65 134.939  45
   4   3  13 1950.36 76.2365  40
   4   3  13 1970.58 79.4108  21
  -4  -3 -13 1918.70 76.1685  20
  -4  -3 -13 1818.23 75.5049  45
  -4  -4   7 2301.98 87.7983  53
  -4  -4   6 54.4606 42.8469  22
   4   4  -6 77.6820 49.6285  32
  -4  -4   6 56.2583 46.5425  53
  -4  -4   5 128.834 46.8482  22
   4   4  -5 32.9174 55.6673  32
  -4  -4   5 8.09758 51.9748  53
   4   4  -4 12281.3 353.165  32
  -4  -4   4 12118.7 365.370  53
   4   4  -3 896.088 77.4347  32
  -4  -4   3 994.346 82.5031  53
   4   4  -2 674.971 73.7145  32
  -4  -4   2 621.575 71.6585  53
  -4  -4   1 11810.0 357.753  53
  -4  -4   0 417.617 109.726  11
  -4  -4   0 254.857 101.515   2
  -4  -4   0 354.986 103.786  15
  -4  -4   0 298.456 63.1585  53
  -4  -4  -1 787.350 127.536   2
  -4  -4  -1 1131.03 138.673  15
  -4  -4  -1 1024.58 78.8422  53
  -4  -4  -2 15615.1 541.932  15
  -4  -4  -2 13622.6 530.315   2
  -4  -4  -3 5197.01 268.270  15
  -4  -4  -3 4422.71 261.481   2
  -4  -4  -4 174.629 51.2097  41
  -4  -4  -4 193.246 54.5443  38
  -4  -4  -4 192.249 50.8163  20
  -4  -4  -4 156.036 98.2554   2
  -4  -4  -4 248.843 94.8942  15
  -4  -4  -4 195.701 63.4598  29
   4   4   4 223.258 55.6469  55
  -4  -4  -5 36650.3 1034.03  38
  -4  -4  -5 40631.9 1035.50  20
  -4  -4  -5 37753.8 1023.32  29
  -4  -4  -5 37762.5 1165.10   2
  -4  -4  -6 71751.5 1902.68  38
  -4  -4  -6 73243.5 1902.49  20
  -4  -4  -6 69682.2 1891.18  29
  -4  -4  -6 67641.4 2028.28   2
  -4  -4  -6 73034.4 1899.00  45
  -4  -4  -7 27876.9 801.319  38
  -4  -4  -7 30311.2 806.082  20
  -4  -4  -7 28980.9 795.583  29
  -4  -4  -7 30488.5 803.957  45
  -4  -4  -8 7048.23 228.082   5
  -4  -4  -8 7652.08 234.816  20
  -4  -4  -8 6971.25 227.649  29
  -4  -4  -8 7740.46 232.984  45
   4   4   9 3566.90 133.357  21
  -4  -4  -9 3593.29 136.124  20
   4   4  10 1258.90 76.1144  21
  -4  -4 -10 1355.48 77.3899  20
   4   4  11 5422.01 177.556  21
  -4  -4 -11 5448.52 179.698  20
  -4  -4 -11 5822.82 181.164  45
   4   4  12 892.845 55.6938  40
   4   4  12 897.617 58.0621  21
  -4  -4 -12 897.099 55.3550  20
  -4  -4 -12 903.973 59.0935  45
   4   4  13 33.0564 38.4262  40
  -4  -4 -13 6.30623 33.9107  20
  -4  -4 -13 49.5081 36.9090  45
   4   4  14 743.164 35.8348  44
  -4  -5   6 389.876 38.9393  33
  -4  -5   5 4008.02 149.938  33
  -4  -5   5 4360.35 150.298  53
  -4  -5   4 732.674 58.2063  22
  -4  -5   4 608.598 61.8948  33
  -4  -5   4 662.711 63.2378  53
  -4  -5   3 351.849 61.7152  53
  -4  -5   2 3060.23 131.588  53
  -4  -5   1 93.3248 45.3461   5
  -4  -5   1 97.5622 46.4328   9
  -4  -5   1 81.2169 59.8285  53
  -4  -5   0 149.028 50.9774   5
  -4  -5   0 108.661 55.8346  33
  -4  -5   0 78.6459 48.8737   9
  -4  -5  -1 75.0307 51.7204   5
  -4  -5  -1 75.9809 52.8461   9
  -4  -5  -2 51.0003 54.3875   9
  -4  -5  -3 2575.60 116.648  38
  -4  -5  -4 3223.56 135.924  41
  -4  -5  -4 3758.39 141.392  38
  -4  -5  -5 629.999 65.4216  41
  -4  -5  -5 568.809 63.5733  38
  -4  -5  -5 655.934 70.9603   9
  -4  -5  -6 4040.33 148.749  41
  -4  -5  -6 4053.98 151.140   5
  -4  -5  -6 3841.91 148.009  38
  -4  -5  -6 3909.96 145.843  20
  -4  -5  -6 4180.08 154.004   9
  -4  -5  -6 3673.75 136.349  45
  -4  -5  -7 3989.45 146.969  38
  -4  -5  -7 4077.29 146.894   5
  -4  -5  -7 4029.73 144.799  20
  -4  -5  -7 3998.66 149.576   9
  -4  -5  -7 3491.38 135.863  29
  -4  -5  -7 3749.70 138.048  45
  -4  -5  -8 1995.28 95.7200   5
  -4  -5  -8 2230.24 101.040  20
  -4  -5  -8 2196.16 99.6909   9
  -4  -5  -8 2288.28 98.3636  45
  -4  -5  -9 1013.51 70.7100  20
  -4  -5  -9 1108.87 70.2104  45
  -4  -5 -10 3106.24 118.107  20
  -4  -5 -10 2990.00 114.475  26
  -4  -5 -10 3131.60 118.494  45
  -4  -5 -11 9237.85 272.189  20
   4   5  12 201.410 38.0767  40
  -4  -5 -12 181.493 35.6310  20
  -4  -5 -12 207.401 42.8436  45
  -4  -5 -13 4.76185 29.5909  45
  -4  -6   5 157.244 22.2263  41
  -4  -6   5 200.152 26.9209  33
  -4  -6   4 2572.99 93.9371  33
  -4  -6   3 172.472 41.9207  22
  -4  -6   3 119.149 43.4553  33
  -4  -6   2 2010.66 84.7631  22
  -4  -6   2 1710.03 88.0079  33
  -4  -6   1 1250.59 69.8091  22
  -4  -6   1 1146.60 74.3119  33
  -4  -6   0 5565.72 170.745  22
  -4  -6   0 5302.70 175.148  38
  -4  -6   0 4788.91 170.795   5
  -4  -6   0 5157.88 176.457  33
  -4  -6   0 4764.74 170.459   9
  -4  -6  -1 6762.73 221.786  38
  -4  -6  -1 7094.89 225.348   5
  -4  -6  -1 6832.94 221.210  33
  -4  -6  -1 6858.05 222.612   9
  -4  -6  -2 24638.3 650.768  38
  -4  -6  -2 23384.1 651.083   9
  -4  -6  -3 4533.66 162.119  41
  -4  -6  -3 4060.76 159.523   5
  -4  -6  -3 4096.58 158.301   9
  -4  -6  -4 418.624 63.6792  41
  -4  -6  -4 509.673 63.8747  38
  -4  -6  -4 358.819 60.6626   5
  -4  -6  -4 476.983 64.9405   9
  -4  -6  -4 399.772 53.4154  49
  -4  -6  -5 10462.0 312.043  41
  -4  -6  -5 10462.1 310.733  38
  -4  -6  -5 9605.55 310.599   5
  -4  -6  -5 10080.4 313.085   9
  -4  -6  -6 341.894 57.2921  41
  -4  -6  -6 386.395 59.7166  38
  -4  -6  -6 294.330 56.0653   5
  -4  -6  -6 289.914 55.7052   9
  -4  -6  -7 2985.28 121.992   5
  -4  -6  -7 2695.99 108.017  45
  -4  -6  -8 8258.40 244.131  20
  -4  -6  -8 7595.61 239.419   5
  -4  -6  -8 8066.15 242.267   9
  -4  -6  -8 7393.62 233.203  45
  -4  -6  -9 800.409 59.7028  20
  -4  -6  -9 722.583 61.4471  26
  -4  -6  -9 808.040 58.1508  45
  -4  -6 -10 12462.0 357.407  20
  -4  -6 -10 12834.3 357.479  26
  -4  -6 -10 12308.6 355.070  45
  -4  -6 -11 239.554 37.3770  26
  -4  -6 -11 266.469 43.1566  45
  -4  -6 -12 343.286 38.7976  45
  -4  -6 -13 502.942 30.3153  56
  -4  -7   3 42.3011 19.8532  41
  -4  -7   3 54.2190 26.9889  33
  -4  -7   2 295.827 36.3401  41
  -4  -7   2 381.698 41.6132  33
  -4  -7   1 2060.10 78.4509  22
  -4  -7   1 1977.80 84.8015  33
  -4  -7   0 117.305 41.6852  33
  -4  -7  -1 254.462 49.4261  41
  -4  -7  -1 295.514 45.7314  38
  -4  -7  -1 232.656 45.4755  33
  -4  -7  -2 11181.6 315.164  41
  -4  -7  -2 10878.0 308.814  38
  -4  -7  -2 10508.2 311.577   5
  -4  -7  -2 10225.4 302.653  33
  -4  -7  -2 9778.00 307.852  49
  -4  -7  -3 151.387 49.8659  41
  -4  -7  -3 210.582 51.2606  38
  -4  -7  -3 170.606 46.5850   5
  -4  -7  -3 199.486 50.3627   9
  -4  -7  -3 149.784 43.7399  49
  -4  -7  -4 7219.93 232.090  41
  -4  -7  -4 7760.22 232.210  38
  -4  -7  -4 7046.24 231.581   5
  -4  -7  -4 7331.18 226.450  49
  -4  -7  -5 783.005 64.9733  41
  -4  -7  -5 694.500 63.0884   9
  -4  -7  -5 613.752 53.1830  49
  -4  -7  -6 323.032 51.7188   5
  -4  -7  -6 321.517 53.5602   9
  -4  -7  -7 107.259 42.5917   5
  -4  -7  -7 121.252 46.6966  26
  -4  -7  -8 108.261 44.4993  26
  -4  -7  -9 438.282 48.6512  26
  -4  -7  -9 427.047 43.8290   7
  -4  -7 -10 8518.79 247.376  26
  -4  -7 -11 924.938 44.5326  26
  -4  -7 -12 1822.39 63.4336  31
  -4  -8   0 83.1114 24.9685  41
  -4  -8   0 78.7457 26.1726  49
  -4  -8  -1 152.143 30.0076  33
  -4  -8  -1 123.037 32.3978  49
  -4  -8  -2 1021.81 51.9438  33
  -4  -8  -2 1013.52 53.7091   7
  -4  -8  -2 1065.04 55.4324  49
  -4  -8  -3 1292.76 63.5259  41
  -4  -8  -3 1181.59 60.9222  49
  -4  -8  -3 1126.16 61.3452   7
  -4  -8  -4 617.461 49.6419  41
  -4  -8  -4 499.027 44.7674  49
  -4  -8  -5 469.467 43.0315  26
  -4  -8  -6 3006.49 110.321  26
  -4  -8  -6 3401.25 115.145   7
  -4  -8  -7 9525.65 274.138   7
  -4  -8  -8 984.832 53.1916  26
  -4  -8  -8 813.654 51.5564   7
  -4  -8  -9 264.561 33.5824  26
  -4  -8 -10 3590.90 107.891  26
   5  -7  -3 4502.57 127.968  46
   5  -7  -2 42.4991 17.7009  46
   5  -6  -6 2229.18 72.6014  46
   5  -6  -5 223.544 24.8839  54
   5  -6  -4 337.168 32.4253  10
   5  -6  -4 269.715 34.2216  46
   5  -6  -3 86.0997 31.7208  10
   5  -6  -3 92.5956 32.3346  46
   5  -6  -2 10272.6 292.136  46
   5  -6  -1 810.533 50.9418  10
   5  -6  -1 791.780 47.9620  46
   5  -6   0 578.288 44.6573  10
   5  -6   0 485.221 38.6862  46
   5  -6   1 26.4971 32.0877  10
   5  -6   2 596.102 39.2338  39
   5  -6   2 570.603 41.0400  10
   5  -6   3 8455.03 235.353  39
   5  -6   4 3343.40 100.322  39
   5  -5  -8 1715.02 55.9061  54
   5  -5  -7 926.829 45.7966  54
   5  -5  -6 1054.14 54.2272  54
   5  -5  -6 1025.89 53.4281  46
   5  -5  -5 186.377 34.3837  54
   5  -5  -5 266.863 39.5878  46
   5  -5  -4 448.492 44.2036  10
   5  -5  -4 426.814 39.3896  54
   5  -5  -4 450.852 46.2938  46
   5  -5  -3 5981.73 189.982  10
   5  -5  -3 6077.27 193.000  46
   5  -5  -2 42.4763 38.3885   6
   5  -5  -2 46.3035 39.5746  10
   5  -5  -2 20.9348 37.5750  24
   5  -5  -2 19.3315 39.1338  46
   5  -5  -1 70.6281 39.3060   6
   5  -5  -1 37.0186 35.9791  30
   5  -5  -1 72.3785 38.7043  24
   5  -5  -1 12.0549 35.6548  46
   5  -5   0 241.803 45.0811  10
   5  -5   0 217.742 41.9905  30
   5  -5   0 174.600 44.4754   8
   5  -5   0 191.272 38.1523  46
   5  -5   1 4061.54 140.533   6
   5  -5   1 3926.56 140.020  10
   5  -5   1 4068.62 137.044  30
   5  -5   1 4057.66 133.080  46
   5  -5   2 3129.97 113.828  10
   5  -5   2 3122.37 113.427  30
   5  -5   3 2422.73 90.7534  10
   5  -5   5 1015.47 53.0903  39
   5  -5   6 33.9888 27.2111  39
   5  -4  -8 80.0758 27.3266  47
   5  -4  -7 2821.43 97.2049  47
   5  -4  -7 2572.52 94.1384  46
   5  -4  -6 15.4736 34.8303  47
   5  -4  -5 5043.49 165.165  47
   5  -4  -4 321.772 44.5300   6
   5  -4  -4 379.865 44.3156  10
   5  -4  -4 360.451 46.1224   8
   5  -4  -4 285.493 46.4310  47
   5  -4  -4 339.967 43.4234  24
   5  -4  -3 1914.82 88.8115  10
   5  -4  -3 1789.47 87.0151   8
   5  -4  -3 1728.72 85.7508  24
   5  -4  -3 1878.39 87.5368   6
   5  -4  -2 9163.79 277.789  10
   5  -4  -2 9602.45 277.959   8
   5  -4  -2 9413.34 276.772  24
   5  -4  -2 9372.66 276.638   6
   5  -4  -1 3711.29 136.700  30
   5  -4  -1 4054.49 147.107  24
   5  -4  -1 4199.66 148.923   6
   5  -4   0 358.026 55.3554   6
   5  -4   0 415.347 55.4320  10
   5  -4   0 432.120 52.1164  30
   5  -4   0 432.399 55.6459   8
   5  -4   0 422.455 54.8519  24
   5  -4   1 16196.0 468.499  10
   5  -4   1 15693.9 460.227  30
   5  -4   1 16178.1 467.052   8
   5  -4   1 16456.5 467.260  24
   5  -4   1 16532.1 460.439  46
   5  -4   1 16761.6 468.603   6
   5  -4   2 217.251 46.0916   6
   5  -4   2 209.199 47.8260  10
   5  -4   2 217.412 48.5676  30
   5  -4   2 187.299 48.2671   8
   5  -4   2 197.626 44.6147  24
   5  -4   3 5180.97 171.651  10
   5  -4   3 5358.48 173.318   8
   5  -4   3 5097.30 170.617  24
   5  -4   3 5102.27 171.888   6
   5  -4   4 197.323 47.2668  42
   5  -4   4 154.115 36.3168   6
   5  -4   4 180.734 39.0123  10
   5  -4   4 193.381 40.2163   8
   5  -4   4 196.435 46.7538  30
   5  -4   4 169.992 36.8967  24
   5  -4   5 432.872 50.8099  42
   5  -4   5 459.872 49.2820  30
   5  -4   6 1283.12 67.7300  42
   5  -4   6 1343.93 65.2665  39
   5  -4   6 1350.11 64.8047  30
   5  -4   7 10701.8 316.366  42
   5  -4   7 11767.9 313.112  39
   5  -4   8 1866.76 67.3026  42
   5  -4   8 1850.82 61.6797  39
   5  -3  -8 76.1649 35.2014  47
  -5   3   7 422.284 46.8909  37
   5  -3  -7 302.172 40.2225  47
  -5   3   6 596.159 53.1861  37
   5  -3  -6 621.297 50.5324  47
   5  -3  -5 696.307 55.7123  47
   5  -3  -4-6.91274 37.0819   6
   5  -3  -4-41.8373 41.8158  10
   5  -3  -4-6.96452 38.3148   8
   5  -3  -4 20.3399 41.4948  47
   5  -3  -4-15.1242 37.5304  24
   5  -3  -3 2547.76 104.118  30
   5  -3  -3 2985.39 117.168   8
   5  -3  -3 2863.00 115.035  47
   5  -3  -3 2801.00 114.120  24
   5  -3  -3 3017.81 117.686   6
   5  -3  -2 1001.76 72.2476   8
   5  -3  -2 995.500 68.4361  47
   5  -3  -2 983.407 69.7474  24
   5  -3  -2 1122.97 73.8587   6
   5  -3  -1 1810.50 93.6241   8
   5  -3  -1 1741.81 91.8809  24
   5  -3  -1 1775.14 95.3187   6
   5  -3   0 792.917 68.2937  24
   5  -3   1 81026.8 2184.93  30
   5  -3   1 83938.6 2191.71   8
   5  -3   2 13204.1 389.655  30
   5  -3   2 13458.1 393.214   8
   5  -3   2 13094.6 391.820  24
   5  -3   2 13676.0 396.200   6
   5  -3   3 1108.67 72.5900  30
   5  -3   3 1095.17 71.7372   8
   5  -3   3 845.882 66.1495  24
   5  -3   3 1031.23 69.8525   6
   5  -3   4 6156.39 205.028  10
   5  -3   4 6822.30 208.921  30
   5  -3   4 6425.96 205.401   8
   5  -3   4 6350.51 203.995  24
   5  -3   4 6276.14 205.622   6
   5  -3   5 803.507 61.8635  30
   5  -3   5 717.315 53.3345   8
   5  -3   5 641.658 50.0009  24
   5  -3   5 688.917 51.7503   6
   5  -3   6 4117.81 141.712  30
   5  -3   7 4292.72 139.904  30
   5  -3   8 666.450 46.1607  39
  -5   3  -9 451.449 34.7533  34
  -5   2   9 1936.09 68.4668  37
  -5   2   8 44.8173 45.3357  37
  -5   2   8 40.9048 37.3798  23
  -5   2   6 65.4058 52.1085  52
   5  -2  -4 40.7416 37.7215   6
  -5   2   4 68.4201 58.2592  37
   5  -2  -4 94.0268 41.3315   8
   5  -2  -4 74.0178 39.4025  24
  -5   2   3 4.81262 56.7508  37
  -5   2   2 463.323 64.1644  37
  -5   2   1 2277.09 101.787  37
  -5   2   0 940.403 72.1016  37
   5  -2   0 979.546 60.8880  55
  -5   2  -1 532.539 73.3961  29
   5  -2   1 558.921 53.5942  55
  -5   2  -2 4957.10 167.269  29
   5  -2   2 4937.85 160.207  55
   5  -2   3 38.2786 45.6627  55
   5  -2   4 10683.6 321.128  30
   5  -2   5 48.3799 47.9646  30
   5  -2   5 48.3968 41.0990   8
   5  -2   5 26.3499 36.8154  24
   5  -2   6 24751.1 628.502  30
   5  -2   6 21082.4 619.271   6
   5  -2   7 640.532 55.2834  30
   5  -2   8 109.617 35.7118  30
   5  -2   9 8519.72 238.375  39
  -5   2 -10 4364.03 131.265  34
  -5   1   9 9642.79 264.355  37
  -5   1   8 136.978 47.6236  52
  -5   1   8 153.534 37.7190  23
  -5   1   7 2801.10 106.214  52
  -5   1   6 1276.20 78.4553  52
  -5   1   5 207.609 64.8740  52
  -5   1   4 4097.46 148.868  52
   5  -1  -3 948.494 65.0027  55
  -5   1   3 970.134 79.5431  52
  -5   1   2 2297.62 107.501  37
   5  -1  -2 2364.42 99.4207  55
  -5   1   1 8142.43 255.825  37
   5  -1  -1 8513.94 251.049  55
  -5   1   0 683.702 71.5445  37
   5  -1   0 928.713 138.570  19
   5  -1   0 699.285 62.7370  55
   5  -1   0 760.549 128.986   1
  -5   1  -1 792.250 73.8006  37
   5  -1   1 837.044 141.044  19
   5  -1   1 796.085 63.1064  55
   5  -1   1 734.280 133.007   1
  -5   1  -2 9313.27 278.921  29
   5  -1   2 9054.96 271.896  55
   5  -1   2 9467.05 412.583   1
  -5   1  -3-9.80241 66.3132  29
   5  -1   3 36.0572 46.3985  55
  -5   1  -4 8965.60 272.273  29
   5  -1   4 9213.21 270.584  55
  -5   1  -5 3153.33 123.780  29
   5  -1   6 59.2473 42.8321  40
   5  -1   6 55.0725 46.3147  30
  -5   1  -6 49.7447 60.5093  29
   5  -1   7 1.22051 42.8639  40
   5  -1   7 30.7840 41.8104  30
  -5   1  -7 44.7105 56.9524  29
   5  -1   8 1011.23 63.8338  40
   5  -1   9 57.0017 41.1292  40
   5  -1  10 3036.40 105.514  40
  -5   1 -11 5685.14 164.682  34
  -5   0   8 630.780 51.6869  52
  -5   0   7 1099.86 69.7313  52
  -5   0   6 283.525 60.8961  52
  -5   0   5 137.875 64.8967  52
  -5   0   4 140.512 66.7082  52
  -5   0   3 8409.89 260.480  52
  -5   0   2 7103.47 226.878  52
  -5   0   1 49.3308 60.5953  37
   5   0  -1-7.68181 98.8892  19
  -5   0   0 93.2833 62.8081  37
   5   0   0 167.371 104.933  19
   5   0   0 115.918 54.8867  55
   5   0   0 54.7627 95.1248   1
  -5   0  -1 10158.9 305.691  37
   5   0   1 10230.2 304.264  55
  -5   0  -2 5383.46 182.338  37
   5   0   2 6112.48 306.988  19
   5   0   2 5379.09 179.196  55
  -5   0  -2 5753.44 288.931  15
  -5   0  -2 5422.65 185.877  29
  -5   0  -3 3608.53 225.610  15
  -5   0  -3 3731.98 143.052  29
   5   0   3 3637.98 133.731  55
  -5   0  -4 1596.48 151.948  15
  -5   0  -4 1662.46 94.7953  29
   5   0   4 1556.03 81.9276  55
   5   0   4 1287.70 157.341   1
  -5   0  -5 540.439 73.6635  29
  -5   0  -6 2896.03 120.391  29
   5   0   7 17168.3 475.066  40
   5   0   7 16640.1 473.199  30
  -5   0  -7 16851.5 472.042  29
   5   0   8 413.895 51.9384  40
  -5   0  -8 416.858 65.7925  29
   5   0   9 1087.48 66.0404  40
   5   0  10 5337.83 161.146  40
  -5   0 -10 4741.25 152.947  45
   5   0  11-7.59531 35.3517  40
   5   0  12 248.771 29.0177  40
  -5  -1   8 2780.06 91.3276  37
  -5  -1   7 117.795 38.5810  53
  -5  -1   7 99.9915 35.0264  23
  -5  -1   6 12958.1 364.820  53
  -5  -1   5 2874.75 119.076  52
  -5  -1   4 695.648 75.9079  52
  -5  -1   3 14788.6 424.937  52
  -5  -1   2 3771.95 146.138  52
   5   1  -1 248.447 107.451  19
   5   1   0 15671.7 578.467  19
   5   1   1 615.126 130.691  19
  -5  -1  -2 20634.2 588.331  37
   5   1   2 22646.0 725.756  19
  -5  -1  -2 22894.1 733.641  15
   5   1   3 5073.47 274.345  19
  -5  -1  -3 5003.25 273.822  15
  -5  -1  -4 325.083 106.691  15
  -5  -1  -4 175.768 72.1973  29
   5   1   4 185.192 54.0324  55
  -5  -1  -5 6763.99 318.577  15
  -5  -1  -5 6816.59 218.865  29
   5   1   5 6839.01 213.518  55
  -5  -1  -6 2939.14 122.932  29
   5   1   6 2944.67 114.641  55
  -5  -1  -7 2671.13 117.632  29
  -5  -1  -8 85.8918 65.0131  29
   5   1   9 5949.46 187.285  40
  -5  -1  -9 5646.17 187.070  29
   5   1  10 3158.58 113.085  40
  -5  -1 -10 2954.74 110.944  45
  -5  -1 -11 252.742 38.4966  45
  -5  -1 -12 3643.41 112.439  34
  -5  -2   7 612.214 46.8000  53
  -5  -2   6 5301.70 164.143  22
  -5  -2   6 5420.76 167.634  37
  -5  -2   6 5324.91 168.592  53
  -5  -2   6 5723.75 166.247  23
  -5  -2   5 236.240 54.8874  37
  -5  -2   5 191.204 45.7226  53
  -5  -2   5 247.408 59.3036  52
  -5  -2   4 8475.27 264.157  53
  -5  -2   4 9195.37 268.819  52
  -5  -2   3 4117.12 151.443  37
  -5  -2   3 4393.63 156.483  52
  -5  -2   2 266.493 65.2148  37
  -5  -2   1 6855.13 220.338  37
  -5  -2   0 12411.6 361.875  37
  -5  -2  -1 44.9864 61.7632  37
   5   2   1 60.6042 94.4145  19
  -5  -2  -1 76.7780 71.0248  29
  -5  -2  -2 975.015 78.5323  37
  -5  -2  -2 1188.88 149.118  15
  -5  -2  -2 927.714 85.7486  29
  -5  -2  -3 2120.11 186.275  15
  -5  -2  -3 2158.99 108.831  29
   5   2   3 2197.34 100.558  55
  -5  -2  -4 24186.4 768.240  15
   5   2   4 22031.3 616.390  55
   5   2   5 292.875 56.1062  55
   5   2   6 7758.80 236.306  55
   5   2   7 909.724 66.1842  55
  -5  -2  -8 191.611 67.3536  29
  -5  -2  -9 658.961 73.8515  29
  -5  -2 -10 90.3794 43.6401  45
  -5  -2 -11 1.82657 37.1340  45
   5   2  12 691.145 44.2876  40
  -5  -2 -12 593.219 43.8000  45
   5   2  13 2421.49 75.5841  40
  -5  -3   7 70.3501 26.8071  33
  -5  -3   6 507.349 47.5685  53
  -5  -3   5 25.4587 39.1854  53
  -5  -3   4 2466.71 95.9742  37
  -5  -3   4 2268.72 98.3403  53
  -5  -3   3 1564.68 82.8416  37
  -5  -3   3 1603.54 84.0478  53
  -5  -3   2 2031.73 97.5368  37
  -5  -3   2 2088.69 99.0699  29
  -5  -3   2 2255.56 99.7482  53
  -5  -3   1 9388.19 277.168  37
  -5  -3   1 9105.57 276.496  29
  -5  -3   0 5054.68 170.738  37
  -5  -3   0 4890.43 171.051  29
  -5  -3  -1 28531.5 771.689  37
  -5  -3  -1 28093.8 771.398  29
  -5  -3  -2 14994.4 421.810  37
  -5  -3  -2 14607.2 421.436  29
  -5  -3  -3 47556.6 1267.61  29
   5   3   3 47238.0 1269.42  55
  -5  -3  -4 246.000 52.3513  38
  -5  -3  -4 341.519 72.1325  29
   5   3   4 352.403 58.9631  55
  -5  -3  -5 17221.0 479.672  29
   5   3   5 16895.5 477.333  55
  -5  -3  -6 12724.2 373.247  20
  -5  -3  -6 13418.9 377.746  29
   5   3   6 13165.7 372.643  55
  -5  -3  -7 1739.92 81.0944  20
  -5  -3  -7 1912.28 95.6585  29
   5   3   7 1699.49 81.8803  55
  -5  -3  -8 753.423 55.2448  20
  -5  -3  -9 3439.55 120.579  20
  -5  -3 -10 88.9092 36.4494  20
  -5  -3 -10 115.515 43.9697  45
   5   3  11 287.169 42.5103  40
  -5  -3 -11 193.391 35.5083  20
  -5  -3 -11 253.245 42.7583  45
   5   3  12 318.854 36.3008  40
  -5  -3 -12 337.793 37.1674  45
   5   3  13 667.093 33.0982  40
  -5  -4   6 154.717 23.4455  33
  -5  -4   5 36.0052 36.3732  33
  -5  -4   4 1985.66 80.8080  22
  -5  -4   4 1908.09 81.2192  53
  -5  -4   3 51.3783 44.8879  53
  -5  -4   2 1487.76 79.4064  53
  -5  -4   1 1797.10 81.7147  37
  -5  -4   1 1467.10 81.1748   9
  -5  -4   0 4549.14 151.557  37
  -5  -4  -2 1749.40 89.6563  29
  -5  -4  -3 21477.5 582.337  29
   5   4   3 20921.5 586.562  55
  -5  -4  -4 29495.6 800.612  38
  -5  -4  -4 28790.8 786.227  29
   5   4   4 29076.4 789.081  55
  -5  -4  -5 19550.8 539.577  38
  -5  -4  -5 20276.8 531.751  29
   5   4   5 19978.6 530.841  55
  -5  -4  -6 5673.30 189.552  38
  -5  -4  -6 6230.43 190.316  29
   5   4   6 6013.88 182.619  55
  -5  -4  -6 5458.93 186.408  45
  -5  -4  -7 1113.29 67.0994  20
  -5  -4  -7 1195.33 77.5342  29
   5   4   7 1057.35 62.7584  55
  -5  -4  -7 977.400 67.7213  45
  -5  -4  -8 2178.45 97.0043   5
  -5  -4  -8 2527.23 98.9585  20
  -5  -4  -8 2422.73 101.058   9
  -5  -4  -8 2443.73 103.698  29
  -5  -4  -8 2456.04 101.290  45
  -5  -4  -9 581.707 50.5886  20
  -5  -4  -9 727.616 57.9453  45
  -5  -4 -10 148.866 36.7717  20
  -5  -4 -11 38.7261 32.6210  20
   5   4  12 4719.33 142.318  40
  -5  -4 -12 4900.27 143.989  45
  -5  -5   4 12.1765 28.4594  33
  -5  -5   3 27.0514 32.3653  38
  -5  -5   3-0.80276 39.1673  33
  -5  -5   2 12.5936 36.5154  33
  -5  -5   1 2623.92 99.4034  33
  -5  -5   0 156.092 44.1251   5
  -5  -5   0 212.971 44.8335   9
  -5  -5  -1 3226.11 130.361   5
  -5  -5  -1 3771.17 135.770   9
  -5  -5  -2 3678.73 140.844   5
  -5  -5  -2 3511.75 136.790  38
  -5  -5  -2 3716.79 143.149   9
  -5  -5  -3 11.8540 43.7626  41
  -5  -5  -3 27.1309 49.5047  38
   5   5   3 9.74947 46.5758  55
  -5  -5  -4 6002.74 198.915  41
  -5  -5  -4 6656.33 206.232  38
  -5  -5  -4 6461.88 213.921   9
   5   5   4 6006.06 190.699  55
  -5  -5  -5 5843.07 192.678  41
  -5  -5  -5 6289.43 200.895  38
  -5  -5  -5 6260.05 207.625   9
  -5  -5  -6 145.560 49.2038  38
  -5  -5  -6 138.839 47.7848   5
  -5  -5  -6 109.126 51.0074   9
  -5  -5  -7 497.495 52.8087   5
  -5  -5  -7 423.734 53.8220   9
  -5  -5  -7 478.105 60.0671  29
  -5  -5  -7 405.558 46.5377  45
  -5  -5  -8 6854.67 215.414   5
  -5  -5  -8 7283.94 216.789   9
  -5  -5  -8 6893.38 210.774  45
  -5  -5  -9 19182.8 525.699  45
  -5  -5 -10 1467.96 65.7851  20
  -5  -5 -10 1385.10 65.3632  45
  -5  -5 -11 2116.73 78.0563  45
   5   5  12 18343.0 488.128  40
  -5  -6   3 373.899 25.7368  41
  -5  -6   2 395.430 34.4517  41
  -5  -6   2 308.996 29.9202  33
  -5  -6   1 4047.16 128.773  41
  -5  -6   1 3819.41 124.750  38
  -5  -6   0 6213.30 179.743  22
  -5  -6   0 5815.83 183.948  41
  -5  -6   0 5793.36 182.156  38
  -5  -6  -1 426.897 46.7210  41
  -5  -6  -1 321.331 42.7155  22
  -5  -6  -1 383.332 47.7391  38
  -5  -6  -1 305.576 44.3744   5
  -5  -6  -1 296.863 41.9632   9
   5   6   1 358.381 42.6713  55
  -5  -6  -2 59.1017 40.4020  41
  -5  -6  -2 40.9972 39.7513   5
  -5  -6  -2 46.0022 40.4473   9
   5   6   2 52.6644 38.4266  55
  -5  -6  -3 8469.36 248.608  41
  -5  -6  -3 8661.62 251.412  38
  -5  -6  -3 8309.36 252.969   9
  -5  -6  -4 417.983 49.8731  41
  -5  -6  -4 503.206 55.1588  38
  -5  -6  -4 414.285 52.8828   5
  -5  -6  -5 472.503 48.2012  41
  -5  -6  -5 539.177 55.9262  38
  -5  -6  -5 466.215 55.6647   9
  -5  -6  -6 991.542 63.3657  38
  -5  -6  -6 869.126 63.1828   5
  -5  -6  -6 904.921 64.2720   9
  -5  -6  -7 25.6276 37.9435   5
  -5  -6  -7 63.7143 40.5320   9
  -5  -6  -8 28750.3 774.700   9
  -5  -6  -9 339.514 42.5825  26
  -5  -6 -10 383.903 39.4643  26
   5   6  11 3619.18 107.218  40
  -5  -7   0 67.1909 26.9169  41
  -5  -7  -1 1559.03 61.6259  41
  -5  -7  -1 1438.00 58.5947  38
  -5  -7  -2 5280.32 161.418  41
  -5  -7  -2 5347.92 160.170  38
  -5  -7  -3 629.755 47.4094  41
  -5  -7  -4 1264.79 60.9901  41
  -5  -7  -4 1122.14 61.2620   5
  -5  -7  -4 1114.82 57.4963  26
  -5  -7  -5 5429.58 162.380   9
  -5  -7  -5 4781.87 158.136  26
  -5  -7  -6 90.6771 33.7558   5
  -5  -7  -7 476.588 43.5056  26
  -5  -7  -8 171.961 34.1694  26
  -5  -7  -9 1126.27 51.1225  26
  -5  -8  -4 20.1288 15.8331   7
  -5  -8  -6 71.8218 20.3912   7
   6  -5  -4 2128.42 66.5150  46
   6  -5  -3 431.319 29.2151  46
   6  -5  -2 100.126 22.7626  10
   6  -5  -2 103.882 24.1401  46
   6  -5  -1 5837.92 165.620  46
   6  -5   0 61.3962 25.0198  10
   6  -5   0 63.6114 18.3474  46
   6  -5   1 2380.60 79.5472  10
   6  -5   2 38.5088 23.6152  10
   6  -5   3 107.625 18.4744  39
   6  -4  -5 94.6822 21.4272  46
   6  -4  -4 920.204 47.0008  46
   6  -4  -3 2252.21 79.9782  10
   6  -4  -3 2283.99 84.0335  46
   6  -4  -2 390.361 40.4186   6
   6  -4  -2 343.888 38.5138  10
   6  -4  -2 431.309 39.2500   8
   6  -4  -2 384.816 39.4640  24
   6  -4  -2 392.678 38.6184  46
   6  -4  -1 10658.3 312.009   6
   6  -4  -1 11399.3 313.735  10
   6  -4  -1 11334.1 313.927   8
   6  -4  -1 10629.0 311.658  24
   6  -4  -1 11005.1 310.079  46
   6  -4   0 8308.94 246.563   6
   6  -4   0 8618.74 247.530  10
   6  -4   0 8262.14 240.532  30
   6  -4   0 9147.92 249.562   8
   6  -4   0 8244.38 245.993  24
   6  -4   0 8195.66 240.571  46
   6  -4   1 880.933 51.5261  10
   6  -4   1 765.544 47.5718  30
   6  -4   1 852.869 51.2222   8
   6  -4   2 1205.97 58.3667   6
   6  -4   2 1302.06 59.8182  10
   6  -4   2 1340.73 59.9732  30
   6  -4   2 1253.09 59.6867   8
   6  -4   2 1185.37 58.0164  24
   6  -4   3 314.581 36.2839  10
   6  -4   4 107.940 25.7196  10
   6  -4   4 91.0766 29.1023  30
   6  -4   5 209.891 28.4911  39
   6  -4   6 87.2212 18.2639  39
  -6   3   6 189.863 35.7542  29
   6  -3  -6 131.988 20.7589  46
  -6   3   5 199.418 46.1078  29
  -6   3   4 31.1667 49.2467  29
   6  -3  -3 4.62783 30.3692   6
   6  -3  -3 52.0298 30.5354  10
  -6   3   3 0.63652 48.0718  29
   6  -3  -3 10.3213 29.3195   8
   6  -3  -3-6.46196 31.4248  24
   6  -3  -2 5164.40 160.829  10
   6  -3  -2 5206.25 160.000   8
  -6   3   2 4739.28 152.554  29
   6  -3  -2 4810.53 158.367  24
   6  -3  -2 4940.76 158.470   6
   6  -3  -1 9620.11 277.738  10
   6  -3  -1 9845.09 277.305   8
   6  -3  -1 9308.14 275.259  24
   6  -3  -1 9675.39 277.191   6
   6  -3   0 6348.51 197.952  30
   6  -3   0 6564.14 204.296  24
   6  -3   0 6720.29 205.681   6
   6  -3   1 2262.33 91.5360  30
   6  -3   1 2310.02 95.7084   8
   6  -3   2 1839.92 82.8629  10
   6  -3   2 1848.08 79.7896  30
   6  -3   2 1943.64 82.7179   8
   6  -3   2 1692.24 79.1150  24
   6  -3   2 1826.82 81.7866   6
   6  -3   3 2127.88 86.4209  10
   6  -3   3 2199.10 85.8294   8
   6  -3   3 2073.95 84.4557  24
   6  -3   3 2025.48 84.7058   6
   6  -3   4 1139.94 57.2524  10
   6  -3   4 1297.43 62.3137  30
   6  -3   4 1232.00 58.9495   8
   6  -3   4 1103.21 56.3045  24
   6  -3   4 1198.18 57.9270   6
   6  -3   5 1781.24 72.8931  30
   6  -3   6 1233.38 54.0678  30
   6  -3   7 2567.94 82.0234  39
  -6   2   7 397.442 28.7661  29
  -6   2   6 298.020 33.9402  37
  -6   2   5 101.895 45.6737  37
  -6   2   4 3825.73 121.924  37
   6  -2  -3 182.027 37.2177   6
  -6   2   3 257.616 45.9222  37
   6  -2  -3 286.675 37.2093   8
   6  -2  -3 196.906 36.8210  24
  -6   2   2 2970.35 102.296  37
   6  -2  -2 2856.75 107.484   8
   6  -2  -2 2768.25 106.672  24
   6  -2  -2 2967.81 108.552   6
  -6   2   1 344.267 61.0205  29
   6  -2  -1 452.092 49.9478   8
   6  -2  -1 351.675 46.2388  24
  -6   2   0 9081.18 266.098  29
  -6   2  -1 14190.6 395.894  29
  -6   2  -2 81.3925 54.5638  29
   6  -2   2 73.4191 42.1950   8
  -6   2  -3 4706.28 152.399  29
   6  -2   3 4739.19 162.524   8
   6  -2   3 4718.57 161.262  24
   6  -2   4 1702.07 77.3176  30
   6  -2   4 1570.52 74.6066   8
   6  -2   4 1547.13 72.7095  24
   6  -2   4 1414.45 73.5306   6
   6  -2   5 820.289 51.2355  10
   6  -2   5 891.092 55.1613  30
   6  -2   5 782.901 49.3444   8
   6  -2   5 747.381 48.5243  24
   6  -2   5 794.178 49.7565   6
   6  -2   6 5639.64 171.769  30
   6  -2   7 3745.27 117.820  30
   6  -2   8 4360.56 126.172  39
  -6   1   6 301.467 38.4571  37
  -6   1   5 612.741 49.9325  37
  -6   1   4 6638.83 197.850  37
  -6   1   3 1963.42 85.1549  37
  -6   1   2 932.527 65.3235  37
  -6   1   1 112.529 53.5312  37
  -6   1   1 75.6344 61.7197  29
   6  -1  -1 98.1095 38.5084  55
  -6   1   0 10491.8 310.281  29
   6  -1   0 10641.8 299.693  55
  -6   1  -1 1425.88 88.0030  29
   6  -1   1 1506.95 70.2299  55
  -6   1  -2 434.351 67.4801  29
   6  -1   2 487.461 49.4349  55
  -6   1  -3 240.176 62.0314  29
   6  -1   3 257.943 45.6840  55
  -6   1  -4 2582.58 104.368  29
   6  -1   5 8925.70 258.580  30
  -6   1  -5 8400.84 250.163  29
  -6   1  -6 3451.36 116.342  29
   6  -1   6 3083.34 113.316   8
   6  -1   7 85.1630 32.8826  30
  -6   1  -9 138.684 25.6541  45
  -6   1 -10 80.7244 18.6050  34
  -6   0   6 25.8893 31.0200  37
  -6   0   6-22.9002 35.1055  29
  -6   0   5 4.90528 40.6609  37
  -6   0   4 1714.98 77.7982  37
  -6   0   3 3281.52 119.057  37
  -6   0   2 9019.16 261.904  37
   6   0  -2 8684.18 254.617  55
  -6   0   1 380.689 60.0972  37
  -6   0   1 330.817 68.0097  29
   6   0  -1 378.520 47.9276  55
  -6   0   0 693.163 68.0262  37
  -6   0   0 582.317 75.2138  29
   6   0   0 682.819 56.4473  55
  -6   0  -1 2140.11 105.900  29
   6   0   1 2160.21 90.4871  55
  -6   0  -2 2858.98 120.467  29
   6   0   2 2909.37 108.809  55
  -6   0  -3 4092.06 149.660  29
   6   0   3 4196.47 139.947  55
  -6   0  -4 16326.2 459.240  29
   6   0   4 16555.2 457.093  55
  -6   0  -5 1833.12 90.4302  29
   6   0   5 1893.83 82.8740  55
   6   0   6 7545.91 230.220  30
  -6   0  -6 7785.72 229.625  29
   6   0   7 75.1155 34.2744  30
  -6   0  -7 147.268 52.8459  29
  -6   0  -8 2274.02 89.2454  29
  -6   0  -9 847.402 49.7830  45
  -6   0 -10 47.5018 24.5754  45
  -6  -1   6 32.0085 25.5893  37
  -6  -1   5 4.29868 40.0512  29
  -6  -1   4 4138.08 135.788  29
  -6  -1   3 1227.23 73.8194  29
   6   1  -3 1206.04 63.0170  55
  -6  -1   2 17.6126 58.5969  29
   6   1  -2 27.5146 42.3996  55
  -6  -1   1 9730.87 280.426  29
   6   1  -1 9130.54 275.003  55
  -6  -1   0 669.135 66.8059  37
   6   1   0 671.923 59.1597  55
  -6  -1  -1 98.6791 58.5175  37
   6   1   1 173.897 49.1865  55
   6   1   2 2168.64 93.5022  55
  -6  -1  -3 2599.73 113.590  29
  -6  -1  -4 17129.9 479.036  29
  -6  -1  -5 5910.95 189.735  29
   6   1   5 5823.70 183.411  55
  -6  -1  -6 161.300 59.1177  29
   6   1   6 157.415 45.8252  55
   6   1   7 294.191 40.2249  40
   6   1   7 237.465 39.2174  30
  -6  -1  -7 276.337 58.2363  29
   6   1   8 40.9522 34.1194  40
  -6  -1  -8 21.1282 50.1080  29
   6   1   9 139.313 33.3425  40
  -6  -1  -9 190.947 38.8588  45
   6   1  10 3249.80 96.0058  40
  -6  -1 -10 2808.13 96.2137  45
  -6  -2   5 70.2153 28.3218  37
  -6  -2   4 20.0483 37.8826  37
   6   2  -4 10.3048 31.3573  55
  -6  -2   3 53.8939 43.2266  37
   6   2  -3 68.0419 37.5519  55
  -6  -2   2 69.9836 47.6937  37
  -6  -2   2 18.1078 52.7561  29
   6   2  -2 28.5956 41.1641  55
  -6  -2   1 1721.37 81.9561  37
  -6  -2   1 1633.43 83.8545  29
   6   2  -1 1444.20 76.1145  55
  -6  -2   0 14370.3 405.923  37
  -6  -2   0 14425.3 406.081  29
  -6  -2  -1 5490.34 179.533  29
  -6  -2  -2 1258.86 82.8582  29
  -6  -2  -3 549.098 69.7875  29
   6   2   3 474.972 55.2070  55
   6   2   4 706.350 59.1020  55
   6   2   5 2452.71 97.4342  55
   6   2   6 84.1082 42.8755  55
  -6  -2  -7 3579.50 127.445  29
  -6  -2  -8 1240.27 71.1281  29
   6   2   9 1843.01 72.5029  40
  -6  -2  -9 1895.12 76.2186  45
   6   2  10 14284.7 379.990  40
  -6  -2 -10 13638.2 380.515  45
   6   2  11 168.603 22.6178  40
  -6  -2 -11 136.441 26.1347  45
   6   3  -4 42.7359 25.9776  55
   6   3  -3 555.949 42.6958  55
  -6  -3   2 57.0969 40.2445  37
  -6  -3   0 14439.8 398.308  29
   6   3   0 14287.8 402.345  55
  -6  -3  -1 21408.5 580.157  29
   6   3   1 21212.5 583.575  55
  -6  -3  -2-0.97062 56.7392  29
   6   3   2 33.4985 46.6739  55
  -6  -3  -3 692.068 55.6585  38
  -6  -3  -3 860.010 68.3444  29
   6   3   3 850.763 60.6706  55
  -6  -3  -4 93.3963 58.6591  29
   6   3   4 45.1331 42.6407  55
  -6  -3  -5 52.4996 55.8987  29
   6   3   5 41.1891 40.9616  55
  -6  -3  -6 1603.46 81.5802  29
   6   3   6 1535.72 71.1860  55
  -6  -3  -7 1458.84 75.2329  29
  -6  -3  -7 1176.83 66.2019  45
  -6  -3  -8 1509.18 69.4439   9
  -6  -3  -8 1866.46 75.1188  45
  -6  -3  -9 3676.79 119.298  45
   6   3  10 1554.64 60.4657  40
   6   3  11 820.669 35.1972  40
  -6  -3 -11 694.563 35.0937  45
   6   4  -3 52.0479 24.5038  55
  -6  -4   2 53.7631 26.6796  41
   6   4  -2 26.4736 31.0377  55
  -6  -4   1 66.6284 29.4372  41
   6   4  -1 68.7282 37.0187  55
  -6  -4   0 287.528 40.4974   5
   6   4   0 459.846 45.8435  55
  -6  -4  -1 4830.11 157.326  38
  -6  -4  -1 4716.71 158.123   9
   6   4   1 4901.40 152.252  55
  -6  -4  -2 475.068 49.8522  38
   6   4   2 512.839 51.2809  55
  -6  -4  -3 1182.34 66.0381  38
   6   4   3 1284.32 65.5977  55
  -6  -4  -4 7433.93 227.240  38
  -6  -4  -4 7821.85 223.822  29
   6   4   4 7687.99 223.553  55
  -6  -4  -5 1226.53 63.1871  38
  -6  -4  -5 1411.00 71.6039  29
   6   4   5 1288.61 62.3236  55
  -6  -4  -6 762.590 58.9505  29
   6   4   6 695.666 47.1949  55
  -6  -4  -7 1426.13 69.2819   9
  -6  -4  -7 1515.76 70.6936  29
  -6  -4  -8 299.697 37.4930   9
  -6  -4  -8 382.949 50.9417  29
  -6  -4  -8 306.894 37.0143  45
  -6  -4  -9 9251.92 258.886  45
  -6  -4 -10 15327.4 412.498  45
  -6  -4 -11 24.6709 14.9173  45
   6   5  -1 542.106 36.4852  55
  -6  -5   0 15.8385 26.4149  41
  -6  -5   0 1.47431 28.3870  38
   6   5   0 54.8596 32.2075  55
  -6  -5  -1 1496.07 65.9605  38
   6   5   1 1419.64 62.3568  55
  -6  -5  -2 136.535 36.8772  38
  -6  -5  -2 113.874 37.6355   5
  -6  -5  -2 112.470 35.5978   9
   6   5   2 101.388 35.6435  55
  -6  -5  -3 5681.41 170.669  38
  -6  -5  -3 5380.86 173.077   5
  -6  -5  -3 5387.65 173.443   9
   6   5   3 5591.29 162.070  55
  -6  -5  -4 175.131 37.7955  38
  -6  -5  -4 93.7368 36.1976   5
   6   5   4 138.351 34.8438  55
  -6  -5  -5 62.9910 35.1701  38
  -6  -5  -5 77.8819 39.0776   9
   6   5   5 65.1001 32.9182  55
  -6  -5  -6 636.294 47.0457   5
  -6  -5  -6 585.468 48.2950   9
  -6  -5  -7 59.2467 29.7349   5
  -6  -5  -7 54.7656 36.8144   9
  -6  -5  -8 2477.76 84.4734   9
  -6  -5  -9 148.080 23.3150  26
   6   5  10 2743.94 82.3763  40
  -6  -6  -2 34.0817 25.6577  38
  -6  -6  -3 734.205 42.7300  38
  -6  -6  -3 695.451 41.7652   9
  -6  -6  -4 114.285 30.1760  38
  -6  -6  -5 812.770 45.4118   9
  -6  -6  -6 2638.44 89.3814   9
  -6  -6  -7 1166.30 51.1567   9
  -6  -6  -7 1368.10 53.6549  26
  -6  -6  -8 323.039 28.6983  26
   7  -3   1 86.6105 18.2379  10
   7  -3   2 295.438 21.2852  10
   7  -3   2 267.408 19.0304  30
   7  -2  -1 293.692 25.1335  10
   7  -2  -1 324.141 25.5005   8
  -7   2   1 335.482 33.1140  29
   7  -2   0 2178.18 70.7231  10
   7  -2   0 2109.63 70.0149   8
  -7   2   0 2013.52 66.0223  29
   7  -2   1 3792.98 114.116  30
   7  -2   2 1981.09 72.6888  10
   7  -2   2 2099.53 70.5453  30
   7  -2   2 2046.99 72.4308   8
   7  -2   3 586.403 35.2344  10
   7  -2   3 556.149 34.4006   8
   7  -2   4 764.525 36.0171  10
   7  -2   4 861.484 37.5527   8
   7  -2   5 1436.23 48.1622  30
  -7   1   3 405.633 29.2839  29
  -7   1   2 209.538 36.8811  29
   7  -1  -1 739.291 38.8129  10
   7  -1  -1 698.966 37.3156   8
   7  -1   0-0.61296 24.4399  30
  -7   1   0 72.0048 40.1815  29
   7  -1   0 24.5189 25.5618   8
   7  -1   1 80.6859 31.0165   6
   7  -1   1 16.2283 27.4092  30
  -7   1  -1 33.4695 44.3469  29
   7  -1   1 36.1680 28.5224  24
  -7   1  -2 6192.17 171.524  29
   7  -1   2 5695.39 174.475   8
   7  -1   2 5634.12 174.753   6
   7  -1   3 474.442 36.4937  30
  -7   1  -3 481.059 49.0081  29
   7  -1   3 429.196 36.6968   8
   7  -1   3 433.556 34.1088  24
   7  -1   3 375.248 34.5594   6
   7  -1   4 9.03648 25.3440  30
  -7   1  -4 5.04579 37.6598  29
   7  -1   4 21.2635 26.4041   8
   7  -1   5 235.452 24.5296  10
   7  -1   5 255.958 28.5392  30
   7  -1   5 247.497 24.5670   8
   7  -1   6 902.003 36.6296  30
  -7   0   1 82.3513 37.1546  29
  -7   0   0 420.324 45.7355  29
   7   0   0 315.469 32.8265   8
  -7   0  -1 207.397 45.6689  29
  -7   0  -2 8684.21 242.478  29
   7   0   2 8471.23 237.510  55
  -7   0  -3 1089.95 58.9901  29
   7   0   4 1406.64 62.1892  30
  -7   0  -4 1669.83 67.3958  29
   7   0   5 391.408 33.8939  30
  -7   0  -5 469.868 45.1367  29
   7   0   5 348.415 34.0329   8
   7   0   6 2280.84 78.5512  10
   7   0   6 2349.83 78.9443   8
  -7   0  -7 745.518 35.1873  45
  -7  -1   2 1924.17 65.5198  29
  -7  -1   1 115.640 34.9590  29
   7   1   0 50.0614 26.2832  55
   7   1   1 1335.64 54.8625  55
   7   1   2 680.422 42.3177  55
  -7  -1  -3 821.783 55.2378  29
   7   1   3 842.014 45.4262  55
  -7  -1  -4 150.115 43.7371  29
   7   1   4 178.597 33.4020  55
   7   1   5 72.4098 30.6164  30
  -7  -1  -5 66.9545 39.9189  29
   7   1   6 42.3063 25.2652  30
  -7  -1  -6 51.7256 36.1339  29
  -7  -1  -7 344.367 39.2801  29
  -7  -1  -7 308.820 27.9454  45
   7   2  -1 13081.7 349.660  55
  -7  -2   0 219.005 35.8280  29
   7   2   0 257.834 27.8405  55
  -7  -2  -1 43.3392 38.0276  29
   7   2   1 81.2877 27.9961  55
  -7  -2  -2 92.7882 40.3874  29
  -7  -2  -3 248.411 42.6771  29
   7   2   4 679.070 41.4536  55
   7   2   6 1257.81 47.9833  30
  -7  -2  -7 88.9174 32.6512  29
  -7  -2  -7 86.1806 21.6993  45
  -7  -2  -8 3294.06 94.8929  45
   7   3   1 259.185 27.0994  55
  -7  -3  -2 4501.85 149.631   9
   7   3   2 5487.31 145.997  55
   7   3   3 3084.87 95.5477  55
  -7  -3  -4 1099.92 51.1809  29
   7   3   4 1072.27 46.5029  55
  -7  -3  -5 377.034 35.3040   9
  -7  -3  -5 432.616 38.7483  29
  -7  -3  -6 152.458 28.0052   9
  -7  -3  -6 201.691 33.0040  29
   7   4   2 135.184 19.9872  55
  -7  -4  -3 108.397 22.1481   9
   7   4   3 152.083 23.8870  55
   7   4   4 703.359 33.5495  55
  -7  -4  -5 209.698 26.6459   9
  -7  -4  -6 11.0501 18.2582   9
   0   0   0    0.00    0.00   0
TITL Herges176_auto in P-1
REM P-1 (#2 in standard setting)
CELL 1.54184   5.945394   7.954262  12.067305  72.1244  79.6615  86.0523
ZERR    1.00   0.000224   0.000256   0.000422   0.0031   0.0032   0.0028
LATT  1
SFAC C H N O
UNIT 22.00 18.00 2.00 12.00
REM  CrysAlisPro recorded range (K): Min=100.0; max=100.1; aver:100.0
TEMP -173
TREF
HKLF 4
END
;
_shelx_hkl_checksum     17098
_shelx_res_file
;
TITL herges176_a.res in P-1
    herges176.res
    created by SHELXL-2016/6 at 19:04:49 on 02-Feb-2024
REM Old TITL Herges176_auto in P-1
REM SHELXT solution in P-1
REM R1 0.113, Rweak 0.006, Alpha 0.076, Orientation as input
REM Formula found by SHELXT: C11 N O6
CELL 1.54184 5.945394 7.954262 12.067305 72.1244 79.6615 86.0523
ZERR 1 0.000224 0.000256 0.000422 0.0031 0.0032 0.0028
LATT 1
SFAC C H N O
UNIT 22 18 2 12
EQIV $1 1-X,-Y,2-Z
EQIV $2 +X,-1+Y,+Z
EQIV $3 1+X,+Y,+Z
L.S. 10
PLAN  5
TEMP -173
HTAB C9 O5_$1
HTAB C11 O3_$2
HTAB C11 O5_$3
MPLA C2 C3 C4 C5 C6
MPLA N1 O1 O2
MPLA C8 O3 O4
MPLA C10 O5 O6
BOND $H
HTAB
list 6
fmap 2 53
acta
REM <olex2.extras>
REM <HklSrc "%.\\Herges176.hkl">
REM </olex2.extras>
WGHT    0.071000    0.209300
FVAR       9.43017
C1    1    0.035915    0.572094    0.512411    11.00000    0.02920    0.02379 =
         0.03938   -0.01704   -0.01674    0.00827
AFIX  43
H1    2   -0.031345    0.684945    0.481716    11.00000   -1.20000
AFIX   0
C2    1    0.216662    0.553716    0.586336    11.00000    0.02552    0.02140 =
         0.02761   -0.01276   -0.00895    0.00477
C3    1    0.315850    0.698109    0.602460    11.00000    0.02726    0.01724 =
         0.02678   -0.00994   -0.00883    0.00602
C4    1    0.471101    0.680737    0.678719    11.00000    0.02685    0.01864 =
         0.02794   -0.01101   -0.00876    0.00208
AFIX  43
H4    2    0.530524    0.782718    0.687774    11.00000   -1.20000
AFIX   0
C5    1    0.538855    0.513619    0.741569    11.00000    0.02427    0.02070 =
         0.02638   -0.00999   -0.00815    0.00346
C6    1    0.450635    0.365888    0.725505    11.00000    0.02554    0.01885 =
         0.02764   -0.00932   -0.00817    0.00327
C7    1    0.290094    0.386832    0.650941    11.00000    0.02676    0.01874 =
         0.03160   -0.01244   -0.01046    0.00296
AFIX  43
H7    2    0.228245    0.284508    0.643620    11.00000   -1.20000
AFIX   0
N1    3    0.261008    0.881057    0.537582    11.00000    0.02761    0.01960 =
         0.03189   -0.01066   -0.01171    0.00460
O1    4    0.265733    0.994882    0.586985    11.00000    0.03958    0.01964 =
         0.04553   -0.01693   -0.01851    0.00803
O2    4    0.221966    0.912521    0.437211    11.00000    0.04185    0.02615 =
         0.03261   -0.00705   -0.01826    0.00384
C8    1    0.696567    0.500146    0.828105    11.00000    0.02816    0.01665 =
         0.02889   -0.01096   -0.01049    0.00534
O3    4    0.860163    0.593045    0.808158    11.00000    0.03086    0.02262 =
         0.03555   -0.01015   -0.01378    0.00048
O4    4    0.627971    0.376629    0.930053    11.00000    0.03271    0.02016 =
         0.02722   -0.00693   -0.01262    0.00163
C9    1    0.782607    0.341121    1.015035    11.00000    0.03665    0.02654 =
         0.03108   -0.00851   -0.01706    0.00452
AFIX 137
H9A   2    0.933156    0.306373    0.979732    11.00000   -1.50000
H9B   2    0.722258    0.245232    1.085262    11.00000   -1.50000
H9C   2    0.796944    0.447755    1.037561    11.00000   -1.50000
AFIX   0
C10   1    0.526710    0.181109    0.784642    11.00000    0.03059    0.01926 =
         0.03191   -0.00943   -0.01366    0.00212
O5    4    0.398966    0.058335    0.825059    11.00000    0.03861    0.02226 =
         0.06048   -0.00176   -0.02457   -0.00230
O6    4    0.750632    0.170461    0.783932    11.00000    0.02971    0.01854 =
         0.03332   -0.00973   -0.01288    0.00656
C11   1    0.837390   -0.002497    0.843837    11.00000    0.03726    0.01997 =
         0.04427   -0.00844   -0.01733    0.00991
AFIX 137
H11A  2    0.806798   -0.087882    0.804802    11.00000   -1.50000
H11B  2    0.761355   -0.039755    0.926402    11.00000   -1.50000
H11C  2    1.002594    0.003374    0.840751    11.00000   -1.50000
AFIX   0
HKLF 4
REM  herges176_a.res in P-1
REM R1 =  0.0429 for    2042 Fo > 4sig(Fo)  and  0.0458 for all    2211 data
REM    165 parameters refined using      0 restraints
END
WGHT      0.0710      0.2092
REM Instructions for potential hydrogen bonds
HTAB C9 O5_$1
HTAB C11 O3_$2
HTAB C11 O5_$3
REM Highest difference peak  0.371,  deepest hole -0.301,  1-sigma level  0.055
Q1    1  -0.0881  0.6559  0.5315  11.00000  0.05    0.37
Q2    1   0.1217  0.6592  0.4235  11.00000  0.05    0.35
Q3    1   0.6133  0.5013  0.7837  11.00000  0.05    0.28
Q4    1   0.2597  0.6334  0.5954  11.00000  0.05    0.27
Q5    1   0.1385  0.5642  0.5452  11.00000  0.05    0.24
;
_shelx_res_checksum     54454
