# Supplementary material for: Synthesis and crystal structure of tetra­methyl (E)-4,4′-(ethene-1,2-di­yl)bis­(5-nitro­benzene-1,2-di­carboxyl­ate)
Source: Acta Crystallogr E Crystallogr Commun. 2024 Mar 28;80(Pt 4):435–8. doi: 10.1107/S2056989024002676 (PMC10993603; doi:10.1107/S2056989024002676)
Supplement: Supplementary file 2 [file e-80-00435-Isup2.hkl]

data_I                                                                          
_shelx_title ' herges176_a.res in P-1'                                          
_shelx_refln_list_code          4                                               
_shelx_F_calc_maximum       97.81                                               
_exptl_crystal_F_000       260.00                                               
_reflns_d_resolution_high  0.7825                                               
                                                                                
loop_                                                                           
 _space_group_symop_operation_xyz                                               
 'x, y, z'                                                                      
 '-x, -y, -z'                                                                   
                                                                                
_cell_length_a     5.9454                                                       
_cell_length_b     7.9543                                                       
_cell_length_c    12.0673                                                       
_cell_angle_alpha  72.124                                                       
_cell_angle_beta   79.661                                                       
_cell_angle_gamma  86.052                                                       
                                                                                
_shelx_F_squared_multiplier     1.000                                           
                                                                                
loop_                                                                           
 _refln_index_h                                                                 
 _refln_index_k                                                                 
 _refln_index_l                                                                 
 _refln_F_squared_calc                                                          
 _refln_F_squared_meas                                                          
 _refln_F_squared_sigma                                                         
 _refln_observed_status                                                         
   1   0   0       1524.36       1434.18        37.65 o                         
   2   0   0       1907.52       1826.76        48.26 o                         
   3   0   0         79.49         99.44         3.68 o                         
   4   0   0        441.53        488.45        14.37 o                         
   5   0   0          0.28          1.20         0.40 o                         
   6   0   0          7.70          7.47         0.42 o                         
   7   0   0          4.19          4.03         0.59 o                         
  -7   1   0          0.01          0.29         0.20 o                         
  -6   1   0        118.67        118.86         2.42 o                         
  -5   1   0         10.84          8.19         0.50 o                         
  -4   1   0         27.10         26.87         1.74 o                         
  -3   1   0        207.70        234.13         6.93 o                         
  -2   1   0        251.64        259.37         6.68 o                         
  -1   1   0       1266.74       1288.81        24.00 o                         
   0   1   0        357.78        342.67         2.95 o                         
   1   1   0       2035.48       1879.62        49.20 o                         
   2   1   0        995.62        986.57        26.31 o                         
   3   1   0        352.51        354.78        10.28 o                         
   4   1   0         45.23         51.70         2.74 o                         
   5   1   0        163.06        176.23         6.50 o                         
   6   1   0          8.01          7.54         0.50 o                         
   7   1   0          0.01          0.56         0.30 o                         
  -7   2   0         24.64         23.60         0.47 o                         
  -6   2   0        105.37        102.12         2.99 o                         
  -5   2   0         14.91         10.84         0.52 o                         
  -4   2   0          1.37          3.45         0.82 o                         
  -3   2   0        310.75        323.55         5.60 o                         
  -2   2   0        916.44        919.54        17.55 o                         
  -1   2   0         60.55         54.13         2.05 o                         
   0   2   0       1898.28       1900.93        24.94 o                         
   1   2   0        681.22        629.47        16.90 o                         
   2   2   0          1.46          5.45         0.81 o                         
   3   2   0        332.36        334.07         9.67 o                         
   5   2   0        135.45        139.57         4.07 o                         
   6   2   0        146.87        161.90         3.23 o                         
   7   2   0          1.63          2.75         0.25 o                         
  -6   3   0         71.76         73.58         1.32 o                         
  -5   3   0          7.26          8.92         0.77 o                         
  -4   3   0        135.07        147.25         5.71 o                         
  -3   3   0        280.86        289.53         9.01 o                         
  -2   3   0         52.63         60.28         2.68 o                         
  -1   3   0         50.60         44.91         1.43 o                         
   0   3   0        420.62        479.73         7.64 o                         
   1   3   0          3.23          1.77         0.31 o                         
   2   3   0         25.76         34.57         1.77 o                         
   3   3   0        138.67        141.44         4.97 o                         
   4   3   0         64.62         59.09         3.06 o                         
   5   3   0         61.34         55.93         1.36 o                         
   6   3   0        143.56        161.53         3.18 o                         
  -6   4   0         97.12         95.23         1.42 o                         
  -5   4   0          3.47          4.66         0.27 o                         
  -4   4   0          2.49          3.08         0.40 o                         
  -3   4   0         24.02         21.29         1.87 o                         
  -2   4   0          4.68          2.00         0.27 o                         
  -1   4   0          0.01         -0.45         0.69 o                         
   0   4   0        247.57        271.32         4.71 o                         
   1   4   0         13.93         10.11         0.54 o                         
   2   4   0         93.22         78.92         1.74 o                         
   3   4   0         13.35         14.79         0.84 o                         
   4   4   0          4.43          3.66         0.49 o                         
   5   4   0         53.49         51.16         1.70 o                         
   6   4   0          5.26          4.31         0.97 o                         
  -6   5   0          1.16          0.71         0.17 o                         
  -5   5   0          1.70          2.34         0.24 o                         
  -4   5   0         59.25         59.94         1.04 o                         
  -3   5   0          0.56          1.25         0.18 o                         
  -2   5   0         71.15         74.86         1.74 o                         
  -1   5   0        302.15        334.01         7.31 o                         
   0   5   0         76.66         73.61         1.58 o                         
   1   5   0          7.33          6.19         0.39 o                         
   2   5   0         75.83         78.95         1.70 o                         
   3   5   0         29.28         25.52         0.90 o                         
   4   5   0          1.84          1.26         0.34 o                         
   5   5   0          2.26          2.12         0.35 o                         
   6   5   0          0.37          0.25         0.19 o                         
  -5   6   0          6.25          5.95         0.52 o                         
  -4   6   0         93.02         85.62         1.48 o                         
  -3   6   0         49.27         41.16         0.59 o                         
  -2   6   0         10.37          9.32         0.29 o                         
  -1   6   0          0.26          0.41         0.19 o                         
   0   6   0        115.40        115.74         3.34 o                         
   1   6   0        488.69        492.55         7.95 o                         
   2   6   0          1.30          1.39         0.23 o                         
   3   6   0          0.08          0.35         0.23 o                         
   4   6   0         65.77         57.71         1.51 o                         
   5   6   0         77.47         66.91         1.47 o                         
  -4   7   0          9.80         11.15         0.44 o                         
  -3   7   0         16.55         13.93         0.41 o                         
  -2   7   0         90.22         77.42         1.83 o                         
  -1   7   0         41.81         37.10         1.03 o                         
   0   7   0          0.03          0.41         0.29 o                         
   1   7   0        343.33        355.52         4.93 o                         
   2   7   0          4.73          5.48         0.30 o                         
   3   7   0         12.26         12.69         0.52 o                         
   4   7   0          1.69          1.32         0.47 o                         
   5   7   0          0.60          0.76         0.30 o                         
  -3   8   0          0.12          0.19         0.42 o                         
  -2   8   0          1.62          1.79         0.53 o                         
  -1   8   0          8.92         10.49         0.39 o                         
   0   8   0          5.03          4.80         0.27 o                         
   1   8   0         33.63         36.66         0.97 o                         
   2   8   0        110.01        105.48         3.30 o                         
   3   8   0         27.30         25.06         0.60 o                         
   4   8   0          0.84          0.91         0.20 o                         
  -1   9   0         73.59         91.35         2.64 o                         
   0   9   0          8.37          8.50         0.43 o                         
   1   9   0         36.26         32.42         1.17 o                         
   2   9   0          0.02          0.43         0.19 o                         
  -1  -9   1          4.24          4.10         0.39 o                         
   0  -9   1         79.02         80.17         2.31 o                         
   1  -9   1          4.83          5.16         0.46 o                         
  -3  -8   1          3.48          3.00         0.27 o                         
  -2  -8   1          0.94          1.70         0.52 o                         
  -1  -8   1         49.42         52.53         2.40 o                         
   0  -8   1          1.44          1.58         0.34 o                         
   1  -8   1          8.47          9.35         0.48 o                         
   2  -8   1         25.65         26.45         0.96 o                         
   3  -8   1          2.93          3.31         0.45 o                         
  -4  -7   1         27.21         22.75         0.65 o                         
  -3  -7   1          7.91          9.37         0.42 o                         
  -2  -7   1        144.56        149.10         4.91 o                         
  -1  -7   1          5.78          5.29         0.27 o                         
   0  -7   1         97.85         95.94         1.63 o                         
   1  -7   1          0.00          0.37         0.34 o                         
   2  -7   1         25.17         26.61         1.95 o                         
   3  -7   1         48.49         45.40         0.84 o                         
  -5  -6   1         52.75         44.23         1.28 o                         
  -4  -6   1         11.73         13.54         0.58 o                         
  -3  -6   1         51.24         48.83         1.88 o                         
  -2  -6   1        248.78        266.73         3.73 o                         
  -1  -6   1       1035.12       1041.69        12.47 o                         
   0  -6   1         80.93         82.57         2.46 o                         
   1  -6   1          3.03          2.28         0.23 o                         
   2  -6   1          5.67          5.82         0.34 o                         
   3  -6   1         10.88          7.83         0.33 o                         
   4  -6   1          0.18          0.20         0.23 o                         
   5  -6   1          0.00          0.30         0.36 o                         
  -6  -5   1          6.14          6.10         0.41 o                         
  -5  -5   1         31.41         29.51         1.12 o                         
  -4  -5   1          1.35          1.03         0.32 o                         
  -3  -5   1          5.99          6.16         0.46 o                         
  -2  -5   1          0.04          0.17         0.36 o                         
  -1  -5   1        137.10        135.21         3.03 o                         
   0  -5   1        378.99        383.12        11.19 o                         
   1  -5   1         24.26         23.32         1.30 o                         
   2  -5   1        176.33        187.80         6.65 o                         
   3  -5   1        189.16        190.17         1.98 o                         
   4  -5   1         15.62         15.15         0.34 o                         
   5  -5   1         47.48         45.32         0.77 o                         
   6  -5   1         30.14         26.77         0.89 o                         
  -6  -4   1          0.71          0.76         0.26 o                         
  -5  -4   1         20.37         18.53         1.86 o                         
  -4  -4   1        149.85        132.80         4.02 o                         
  -3  -4   1         17.69         21.28         1.21 o                         
  -2  -4   1          2.71          2.93         0.38 o                         
  -1  -4   1         88.60         84.88         2.36 o                         
   0  -4   1          0.05          1.76         0.56 o                         
   1  -4   1         52.49         49.46         1.69 o                         
   2  -4   1         83.14        100.03         1.70 o                         
   3  -4   1         39.26         42.30         0.95 o                         
   4  -4   1        271.13        273.73         2.95 o                         
   5  -4   1        177.61        183.38         2.14 o                         
   6  -4   1          9.56          9.36         0.36 o                         
  -5  -3   1        107.69        104.00         2.20 o                         
  -4  -3   1          0.66          2.16         0.38 o                         
  -3  -3   1         36.53         40.93         2.24 o                         
  -2  -3   1         12.83         15.70         0.83 o                         
  -1  -3   1        149.16        137.86         2.48 o                         
   0  -3   1          7.32         12.22         0.59 o                         
   1  -3   1       4073.62       4776.03       125.25 o                         
   2  -3   1         76.41        104.20         3.51 o                         
   3  -3   1        635.85        707.78        14.33 o                         
   4  -3   1        111.02        103.34         3.11 o                         
   5  -3   1        889.70        927.76        17.40 o                         
   6  -3   1         24.43         25.70         0.74 o                         
   7  -3   1          1.27          0.97         0.21 o                         
  -7  -2   1        150.26        147.10         3.93 o                         
  -6  -2   1         16.09         17.99         0.82 o                         
  -5  -2   1         72.31         77.09         2.48 o                         
  -4  -2   1         90.74         97.44         3.99 o                         
  -3  -2   1        602.20        595.02        16.60 o                         
  -2  -2   1        884.90        861.44        23.16 o                         
  -1  -2   1       1144.59       1045.16        18.37 o                         
   0  -2   1       1301.74       1304.63        17.19 o                         
   1  -2   1        193.57        169.36         3.37 o                         
   2  -2   1         16.39         15.70         0.72 o                         
   3  -2   1          0.72          2.54         0.66 o                         
   4  -2   1        291.25        316.03        18.41 o                         
   5  -2   1          7.19          6.19         0.49 o                         
   6  -2   1        166.19        159.57         4.45 o                         
   7  -2   1         51.03         42.65         1.28 o                         
  -7  -1   1          0.59          1.30         0.39 o                         
  -6  -1   1         97.75        106.09         3.38 o                         
  -5  -1   1          2.68          2.79         1.21 o                         
  -4  -1   1        141.36        141.88         5.23 o                         
  -3  -1   1        141.08        151.19         5.04 o                         
  -2  -1   1       1322.82       1245.87        30.32 o                         
  -1  -1   1        194.92        162.39         4.48 o                         
   0  -1   1        882.99        777.40        10.23 o                         
   1  -1   1        796.97        791.27        14.73 o                         
   2  -1   1        528.75        532.43        14.59 o                         
   3  -1   1         24.38         28.37         1.18 o                         
   4  -1   1         11.15         12.89         2.13 o                         
   5  -1   1          9.12          8.92         0.48 o                         
   6  -1   1         19.72         16.60         0.62 o                         
   7  -1   1          0.16          0.46         0.18 o                         
  -7   0   1          0.35          0.93         0.42 o                         
  -6   0   1          2.90          4.15         0.37 o                         
  -5   0   1          0.00          0.31         0.58 o                         
  -4   0   1        642.50        653.97        13.28 o                         
  -3   0   1         32.74         30.06         1.83 o                         
  -2   0   1       1504.52       1527.98        27.29 o                         
  -1   0   1          8.08          5.40         0.61 o                         
   0   0   1        618.45        491.15        12.89 o                         
   1   0   1        430.68        457.74         8.64 o                         
   2   0   1         71.20         93.35         3.13 o                         
   3   0   1         10.61          8.46         0.70 o                         
   4   0   1        392.82        426.30        12.69 o                         
   5   0   1        109.84        114.64         2.42 o                         
   6   0   1         24.20         24.20         0.77 o                         
   7   0   1          1.95          2.33         0.51 o                         
  -7   1   1          8.99          8.08         0.30 o                         
  -6   1   1          0.83          1.09         0.31 o                         
  -5   1   1        101.27         93.74         2.09 o                         
  -4   1   1          0.42          1.15         0.99 o                         
  -3   1   1        187.27        211.85         6.78 o                         
  -2   1   1       1655.96       1635.56        34.02 o                         
  -1   1   1         18.46         21.06         0.70 o                         
   0   1   1         22.10         32.12         0.84 o                         
   1   1   1        148.00        148.73         4.12 o                         
   2   1   1         55.07         48.19         1.92 o                         
   3   1   1        402.56        422.46         8.52 o                         
   4   1   1         25.50         27.69         1.95 o                         
   5   1   1          5.50          6.92         1.47 o                         
   6   1   1          0.98          1.60         0.42 o                         
   7   1   1         11.19         15.02         0.62 o                         
  -7   2   1          4.06          3.55         0.18 o                         
  -6   2   1          3.83          4.40         0.39 o                         
  -5   2   1         28.86         25.61         1.14 o                         
  -4   2   1        155.07        154.44         4.07 o                         
  -3   2   1        228.71        222.96         4.43 o                         
  -2   2   1          4.42          1.38         0.42 o                         
  -1   2   1        681.01        660.43         7.94 o                         
   0   2   1        392.24        395.08         7.56 o                         
   1   2   1       1888.80       1669.24        30.97 o                         
   2   2   1        217.70        236.36         6.67 o                         
   3   2   1         42.68         56.31         2.34 o                         
   4   2   1         37.69         38.77         2.32 o                         
   5   2   1          0.24          0.67         0.47 o                         
   6   2   1         56.13         61.74         2.02 o                         
   7   2   1          0.08          0.73         0.25 o                         
  -6   3   1        106.26        108.12         1.56 o                         
  -5   3   1         16.33         19.97         0.61 o                         
  -4   3   1         75.88         76.34         2.59 o                         
  -3   3   1          1.28          3.43         0.72 o                         
  -2   3   1       1381.55       1592.75        24.55 o                         
  -1   3   1        343.47        376.38        10.70 o                         
   0   3   1        147.31        130.95         2.91 o                         
   1   3   1         39.06         41.22         0.94 o                         
   2   3   1       1050.99       1120.44        30.14 o                         
   3   3   1        100.92        111.58         4.17 o                         
   4   3   1          8.07          5.63         1.25 o                         
   5   3   1        304.97        318.39         6.13 o                         
   6   3   1        227.28        239.65         4.63 o                         
   7   3   1          3.01          2.91         0.30 o                         
  -6   4   1        129.59        123.84         1.63 o                         
  -5   4   1         44.49         44.80         1.48 o                         
  -4   4   1         42.71         45.25         0.84 o                         
  -3   4   1          4.88          5.83         0.39 o                         
  -2   4   1        255.52        296.50         4.84 o                         
  -1   4   1        265.46        326.86         9.75 o                         
   0   4   1          3.53          2.83         0.56 o                         
   1   4   1         50.59         45.94         1.17 o                         
   2   4   1        336.96        388.08         6.39 o                         
   3   4   1         13.61         16.81         1.16 o                         
   4   4   1         12.55         11.31         0.96 o                         
   6   4   1         55.79         54.20         1.01 o                         
  -6   5   1         81.33         65.65         1.86 o                         
  -5   5   1          0.00          0.53         0.21 o                         
  -4   5   1        248.33        247.41         3.05 o                         
  -3   5   1         13.99         13.26         0.39 o                         
  -2   5   1         34.87         46.36         1.91 o                         
  -1   5   1        254.49        269.99         8.58 o                         
   0   5   1          0.71          2.28         0.67 o                         
   1   5   1        408.95        407.01        11.15 o                         
   2   5   1         22.44         25.50         1.68 o                         
   3   5   1         51.92         52.95         2.22 o                         
   4   5   1          0.76          0.85         0.42 o                         
   5   5   1         43.47         39.46         3.06 o                         
   6   5   1         18.04         16.38         0.51 o                         
  -5   6   1          8.83          9.00         0.39 o                         
  -4   6   1         29.92         32.11         0.76 o                         
  -3   6   1          1.56          2.34         0.23 o                         
  -2   6   1          7.96          7.66         0.29 o                         
  -1   6   1        195.19        185.61         2.26 o                         
   0   6   1        633.30        619.65        12.75 o                         
   1   6   1          0.05          0.84         0.45 o                         
   2   6   1          1.49          1.06         0.22 o                         
   3   6   1          8.05          7.61         0.31 o                         
   4   6   1         79.16         77.45         1.25 o                         
   5   6   1          2.82          3.95         0.21 o                         
  -4   7   1         63.07         58.51         1.31 o                         
  -3   7   1          0.35          0.29         0.30 o                         
  -2   7   1          0.23          0.33         0.22 o                         
  -1   7   1         20.13         19.89         0.55 o                         
   0   7   1        147.08        147.55         1.70 o                         
   1   7   1         58.67         66.51         0.94 o                         
   2   7   1         32.33         32.87         0.87 o                         
   3   7   1        296.05        293.80         8.12 o                         
   4   7   1          2.44          2.97         0.30 o                         
   5   7   1         18.63         16.84         0.68 o                         
  -3   8   1         72.22         71.90         2.18 o                         
  -2   8   1          3.70          6.09         0.69 o                         
  -1   8   1          1.31          2.30         0.28 o                         
   0   8   1         22.95         25.63         0.56 o                         
   1   8   1         15.27         15.97         0.66 o                         
   2   8   1         19.33         20.17         0.66 o                         
   3   8   1         24.65         28.72         0.57 o                         
   4   8   1          2.16          1.58         0.25 o                         
   0   9   1         42.13         44.31         1.48 o                         
   1   9   1        104.01        105.84         8.90 o                         
   2   9   1          2.65          3.22         0.29 o                         
   3   9   1          7.20          4.53         0.24 o                         
  -3  -8   2          3.38          3.66         0.26 o                         
  -2  -8   2          6.23          6.69         0.58 o                         
  -1  -8   2          0.17          0.10         0.24 o                         
   0  -8   2          0.22          0.53         0.26 o                         
   1  -8   2         29.40         24.58         0.77 o                         
   2  -8   2          1.16          1.29         0.35 o                         
   3  -8   2         24.85         22.19         0.84 o                         
  -4  -7   2          4.65          3.81         0.48 o                         
  -3  -7   2         11.44         11.93         0.43 o                         
  -2  -7   2        102.94        108.13         2.37 o                         
  -1  -7   2          0.06          0.76         0.33 o                         
   0  -7   2         30.74         36.27         0.76 o                         
   1  -7   2         20.48         16.53         0.56 o                         
   2  -7   2         14.12         10.79         0.48 o                         
   3  -7   2         67.28         63.95         1.47 o                         
   4  -7   2          9.26          8.64         0.37 o                         
  -5  -6   2          4.31          3.95         0.49 o                         
  -4  -6   2         22.53         21.12         1.69 o                         
  -3  -6   2         12.45         10.30         0.54 o                         
  -2  -6   2        244.21        264.34         3.70 o                         
  -1  -6   2        259.94        269.18         4.35 o                         
   0  -6   2         42.10         41.77         1.69 o                         
   1  -6   2          6.72          7.53         0.42 o                         
   2  -6   2          0.02          0.66         0.26 o                         
   3  -6   2          2.88          4.46         0.28 o                         
   4  -6   2          0.01          0.62         0.27 o                         
   5  -6   2          6.55          6.57         0.32 o                         
  -5  -5   2          0.04          0.14         0.41 o                         
  -4  -5   2         39.45         34.41         1.48 o                         
  -3  -5   2         29.27         27.91         1.25 o                         
  -2  -5   2        177.08        187.61         2.79 o                         
  -1  -5   2         98.82        102.49         5.10 o                         
   0  -5   2         51.09         44.69         1.16 o                         
   1  -5   2        442.62        449.84        13.57 o                         
   2  -5   2          4.69          2.74         0.51 o                         
   3  -5   2         44.66         42.01         0.96 o                         
   4  -5   2         21.63         20.75         0.46 o                         
   5  -5   2         34.98         35.15         0.90 o                         
   6  -5   2          0.09          0.43         0.27 o                         
  -6  -4   2          0.23          0.46         0.23 o                         
  -5  -4   2         15.68         16.73         0.89 o                         
  -4  -4   2          8.62          7.29         0.58 o                         
  -3  -4   2        407.87        397.87         8.02 o                         
  -2  -4   2         11.51         11.43         0.88 o                         
  -1  -4   2        453.42        415.90        10.83 o                         
   0  -4   2        123.33        149.31         4.00 o                         
   1  -4   2         18.64         24.21         1.42 o                         
   2  -4   2          6.90         10.09         0.43 o                         
   3  -4   2         77.05         77.63         1.45 o                         
   4  -4   2        114.94        107.43         1.48 o                         
   5  -4   2          2.41          2.32         0.24 o                         
   6  -4   2         14.87         14.15         0.30 o                         
  -6  -3   2          0.04          0.64         0.45 o                         
  -5  -3   2         22.97         23.93         0.70 o                         
  -4  -3   2         10.24          9.05         0.50 o                         
  -3  -3   2          0.36         -0.54         0.77 o                         
  -2  -3   2        181.44        179.56        13.52 o                         
  -1  -3   2       1320.17       1210.74        20.85 o                         
   0  -3   2        375.02        400.67         9.55 o                         
   1  -3   2       1419.32       1597.18        30.14 o                         
   2  -3   2        162.30        168.29         3.99 o                         
   3  -3   2         73.13         79.21         2.47 o                         
   4  -3   2        212.69        221.49         5.43 o                         
   5  -3   2        138.36        150.23         2.21 o                         
   6  -3   2         19.70         20.60         0.41 o                         
   7  -3   2          4.27          3.15         0.16 o                         
  -6  -2   2          0.10          0.44         0.30 o                         
  -5  -2   2          3.26          3.00         0.73 o                         
  -4  -2   2        132.75        136.27         3.16 o                         
  -3  -2   2        173.94        154.51         5.25 o                         
  -2  -2   2         39.71         45.10         1.95 o                         
  -1  -2   2          4.41          4.22         0.33 o                         
   0  -2   2          5.18          5.22         0.36 o                         
   1  -2   2         16.04         21.45         1.15 o                         
   2  -2   2        191.52        205.77         4.38 o                         
   3  -2   2        381.52        383.56         9.86 o                         
   4  -2   2         34.31         35.82         1.68 o                         
   5  -2   2         61.23         55.63         1.30 o                         
   6  -2   2          0.65          0.86         0.38 o                         
   7  -2   2         23.82         22.99         0.47 o                         
  -7  -1   2         18.41         21.64         0.74 o                         
  -6  -1   2          0.01          0.26         0.39 o                         
  -5  -1   2         39.52         42.42         1.64 o                         
  -4  -1   2         12.01         12.59         1.58 o                         
  -3  -1   2        385.23        360.06        10.62 o                         
  -2  -1   2          0.78          2.12         0.55 o                         
  -1  -1   2        193.70        138.10         3.98 o                         
   0  -1   2        154.13        162.68         3.99 o                         
   1  -1   2         14.64         10.04         0.51 o                         
   2  -1   2        881.91        989.98        26.60 o                         
   3  -1   2         49.21         66.38         1.99 o                         
   4  -1   2         31.37         31.13         1.25 o                         
   5  -1   2        111.44        103.86         1.98 o                         
   6  -1   2          4.58          5.29         0.45 o                         
   7  -1   2         64.60         65.85         1.90 o                         
  -6   0   2         93.24         99.52         2.05 o                         
  -5   0   2         84.79         79.88         2.55 o                         
  -4   0   2         87.85         84.69         3.82 o                         
  -3   0   2         45.59         40.71         2.18 o                         
  -2   0   2        995.83        991.68        18.85 o                         
  -1   0   2       9567.12       9285.10       242.12 o                         
   0   0   2        172.83        149.41         4.13 o                         
   1   0   2        573.84        507.64         9.59 o                         
   2   0   2        799.12        815.67        21.94 o                         
   3   0   2       1238.35       1434.95        38.49 o                         
   4   0   2          7.91         14.03         1.51 o                         
   5   0   2         66.73         61.95         1.34 o                         
   6   0   2         33.09         32.46         0.91 o                         
   7   0   2         88.62         96.45         1.91 o                         
  -7   1   2          1.38          2.36         0.41 o                         
  -6   1   2         11.04         10.49         0.73 o                         
  -5   1   2         30.06         26.25         0.82 o                         
  -4   1   2         53.55         56.95         1.73 o                         
  -3   1   2        168.43        166.66         3.95 o                         
  -2   1   2        125.37        157.51         4.97 o                         
  -1   1   2       6438.13       6268.35        94.41 o                         
   0   1   2        882.43        814.74         9.51 o                         
   1   1   2        172.19        169.84         3.40 o                         
   2   1   2        321.39        336.75         9.38 o                         
   3   1   2         76.08         81.89         3.12 o                         
   4   1   2         26.66         28.29         1.98 o                         
   5   1   2        238.25        246.18         7.99 o                         
   6   1   2         24.97         24.39         1.05 o                         
   7   1   2          7.66          7.65         0.48 o                         
  -6   2   2         33.63         32.55         0.60 o                         
  -5   2   2          7.05          5.21         0.72 o                         
  -4   2   2        116.31        125.51         3.52 o                         
  -3   2   2         43.75         47.12         1.58 o                         
  -2   2   2         45.98         48.96         1.10 o                         
  -1   2   2       1636.18       1744.30        20.54 o                         
   0   2   2         70.41         63.28         0.92 o                         
   1   2   2        963.01        915.94        16.38 o                         
   2   2   2        567.48        618.29        16.67 o                         
   3   2   2          1.50          1.67         0.82 o                         
   4   2   2        140.60        155.05         5.40 o                         
   5   2   2         12.56         11.15         0.74 o                         
   6   2   2         12.22         14.16         0.93 o                         
   7   2   2          0.45          1.04         0.45 o                         
  -6   3   2         55.25         55.93         0.96 o                         
  -5   3   2         10.44         11.54         0.40 o                         
  -4   3   2         76.79         73.58         1.75 o                         
  -3   3   2         76.39         74.21         2.31 o                         
  -2   3   2         56.74         72.05         2.01 o                         
  -1   3   2       1256.03       1285.68        17.11 o                         
   0   3   2        241.34        245.83         8.30 o                         
   1   3   2         44.23         44.50         2.75 o                         
   2   3   2          5.95          3.62         1.18 o                         
   3   3   2        125.09        122.52         2.32 o                         
   4   3   2         10.01         11.71         1.61 o                         
   5   3   2        160.62        166.46         3.35 o                         
   6   3   2          0.05          0.20         0.41 o                         
   7   3   2         52.06         56.85         5.54 o                         
  -6   4   2          5.03          4.39         0.20 o                         
  -5   4   2        102.72        105.60         1.56 o                         
  -4   4   2         20.59         19.96         0.45 o                         
  -3   4   2          5.04          9.85         0.47 o                         
  -2   4   2        545.23        605.42         9.50 o                         
  -1   4   2        199.46        192.22         6.16 o                         
   0   4   2         26.22         22.91         1.03 o                         
   1   4   2         14.64          9.41         0.54 o                         
   2   4   2         23.51         35.04         1.64 o                         
   3   4   2          8.47          7.59         1.04 o                         
   4   4   2        175.59        164.91        11.20 o                         
   5   4   2         20.93         19.67         1.01 o                         
   6   4   2          5.18          5.56         0.40 o                         
   7   4   2          1.98          1.52         0.22 o                         
  -6   5   2          1.02          1.15         0.19 o                         
  -5   5   2          0.06          0.36         0.22 o                         
  -4   5   2         53.93         54.73         1.01 o                         
  -3   5   2         34.42         30.16         0.68 o                         
  -2   5   2        202.68        211.35         3.64 o                         
  -1   5   2         26.14         24.42         1.43 o                         
   0   5   2         91.26         87.88         3.57 o                         
   1   5   2        337.53        324.43         8.81 o                         
   2   5   2         66.69         80.22         2.36 o                         
   3   5   2        137.39        122.19         4.89 o                         
   4   5   2          1.21          0.57         0.61 o                         
   5   5   2         38.17         40.87         0.91 o                         
   6   5   2          1.78          1.32         0.20 o                         
  -5   6   2        129.71        115.52         3.29 o                         
  -4   6   2        150.00        141.49         2.90 o                         
  -3   6   2         56.67         58.90         1.15 o                         
  -2   6   2          1.49          1.51         0.23 o                         
  -1   6   2        221.92        242.05         8.32 o                         
   1   6   2         85.78         88.18         3.96 o                         
   2   6   2          8.43         11.71         0.33 o                         
   3   6   2        222.61        222.42         3.69 o                         
   4   6   2        274.90        270.19         7.05 o                         
   5   6   2          0.07          0.56         0.22 o                         
   6   6   2          0.01          0.38         0.29 o                         
  -5   7   2          1.11          0.48         0.20 o                         
  -4   7   2         29.25         27.87         0.77 o                         
  -3   7   2         24.89         23.89         0.55 o                         
  -2   7   2         39.62         40.51         0.72 o                         
  -1   7   2        114.32        114.02         2.00 o                         
   0   7   2        413.37        444.25         4.58 o                         
   1   7   2        743.90        798.30        11.66 o                         
   2   7   2          0.34          1.35         0.25 o                         
   3   7   2         25.69         26.81         0.54 o                         
   4   7   2        135.14        118.39         2.33 o                         
   5   7   2         69.65         59.76         1.28 o                         
  -3   8   2         14.60         16.60         0.79 o                         
  -2   8   2         84.76         83.92         1.88 o                         
  -1   8   2         39.98         41.20         1.10 o                         
   0   8   2          6.67          7.33         0.32 o                         
   1   8   2        327.92        352.04         5.06 o                         
   2   8   2          2.67          4.19         0.33 o                         
   3   8   2         52.34         56.20         1.23 o                         
   4   8   2         11.56         11.62         0.35 o                         
   0   9   2        167.59        189.28         5.25 o                         
   1   9   2          7.75          8.29         0.36 o                         
   2   9   2        209.56        212.75         3.37 o                         
   3   9   2          1.18          1.35         0.24 o                         
  -2  -8   3          2.19          1.98         0.28 o                         
  -1  -8   3          1.74          2.11         0.33 o                         
   0  -8   3         17.33         18.92         0.52 o                         
   1  -8   3         21.36         24.36         0.72 o                         
   2  -8   3         11.09         11.63         0.46 o                         
  -4  -7   3          0.66          0.53         0.18 o                         
  -3  -7   3         23.28         22.82         0.64 o                         
  -2  -7   3         50.07         49.56         1.29 o                         
  -1  -7   3        120.43        120.81         2.14 o                         
   0  -7   3         33.10         36.18         0.73 o                         
   1  -7   3          0.45          0.71         0.42 o                         
   2  -7   3         35.37         36.37         1.02 o                         
   3  -7   3          9.26          9.88         0.66 o                         
   4  -7   3          0.00          0.02         0.32 o                         
  -5  -6   3          7.04          4.20         0.29 o                         
  -4  -6   3          1.10          1.69         0.34 o                         
  -3  -6   3          6.64          5.73         0.39 o                         
  -2  -6   3        225.44        240.24         3.89 o                         
  -1  -6   3         36.45         36.13         1.19 o                         
   0  -6   3          0.08          0.32         0.36 o                         
   1  -6   3         21.06         20.33         0.62 o                         
   2  -6   3         73.11         48.07         1.35 o                         
   3  -6   3        285.04        267.06         3.69 o                         
   4  -6   3          9.30         10.43         0.38 o                         
   5  -6   3        100.14         95.08         2.65 o                         
  -5  -5   3          0.18          0.16         0.28 o                         
  -4  -5   3          4.52          3.96         0.69 o                         
  -3  -5   3        334.35        321.41         8.83 o                         
  -2  -5   3        354.61        408.56        11.22 o                         
  -1  -5   3          4.92          5.77         0.51 o                         
   0  -5   3         50.43         43.80         1.33 o                         
   1  -5   3         10.34         11.47         1.69 o                         
   2  -5   3         23.04         24.46         0.80 o                         
   3  -5   3         52.72         44.24         1.15 o                         
   4  -5   3         13.77         13.50         0.99 o                         
   5  -5   3         30.04         27.24         1.02 o                         
   6  -5   3          1.70          1.21         0.21 o                         
  -6  -4   3          0.42          0.59         0.28 o                         
  -5  -4   3          0.75          0.58         0.50 o                         
  -4  -4   3         10.43         10.62         0.63 o                         
  -3  -4   3          2.20          3.42         0.51 o                         
  -2  -4   3         32.78         33.56         2.22 o                         
  -1  -4   3          6.77          7.17         0.78 o                         
   0  -4   3        120.65        116.23         2.40 o                         
   1  -4   3         11.11          9.34         1.07 o                         
   2  -4   3         15.24         13.20         1.08 o                         
   3  -4   3         11.84         13.00         0.43 o                         
   4  -4   3         85.96         86.29         1.36 o                         
   5  -4   3         58.09         58.31         0.97 o                         
   6  -4   3          3.65          3.54         0.41 o                         
  -6  -3   3          7.55          6.25         0.48 o                         
  -5  -3   3         19.72         17.81         0.66 o                         
  -4  -3   3          0.60          0.76         0.40 o                         
  -3  -3   3        207.78        214.05         7.12 o                         
  -2  -3   3         75.67         70.15         3.00 o                         
  -1  -3   3          3.47          1.93         0.54 o                         
   0  -3   3        157.96        167.57         4.24 o                         
   1  -3   3        232.93        275.38         5.87 o                         
   2  -3   3          0.11          0.86         0.70 o                         
   3  -3   3        245.66        237.31         3.55 o                         
   4  -3   3       1365.83       1410.54        14.31 o                         
   5  -3   3         10.70         11.52         0.55 o                         
   6  -3   3         22.76         23.70         0.48 o                         
  -6  -2   3          0.17          0.69         0.32 o                         
  -5  -2   3         44.53         47.85         1.55 o                         
  -4  -2   3         42.78         42.86         1.03 o                         
  -3  -2   3        114.40         99.02         3.95 o                         
  -2  -2   3         82.90         81.84         2.86 o                         
  -1  -2   3        635.97        507.24         6.84 o                         
   0  -2   3        362.41        375.25         7.30 o                         
   1  -2   3        129.24        115.64         3.10 o                         
   2  -2   3        190.25        202.51         4.47 o                         
   3  -2   3         17.40         16.67         0.64 o                         
   4  -2   3         59.40         63.59         2.25 o                         
   5  -2   3          0.00          0.43         0.51 o                         
   6  -2   3         57.12         53.08         1.03 o                         
   7  -2   3          5.78          6.42         0.28 o                         
  -6  -1   3         14.05         13.66         0.54 o                         
  -5  -1   3        159.07        166.30         4.78 o                         
  -4  -1   3         13.72         12.78         1.64 o                         
  -3  -1   3        167.22        168.09         5.75 o                         
  -2  -1   3        328.17        279.99         8.04 o                         
  -1  -1   3        176.82        172.83         5.09 o                         
   0  -1   3        241.60        229.75         6.54 o                         
   1  -1   3        201.73        169.12         4.84 o                         
   2  -1   3        224.53        226.37         5.43 o                         
   3  -1   3         33.45         24.82         0.93 o                         
   4  -1   3        373.81        381.39         6.62 o                         
   5  -1   3          0.01          0.19         0.43 o                         
   6  -1   3          2.19          2.83         0.41 o                         
   7  -1   3          5.70          4.91         0.19 o                         
  -6   0   3         32.98         36.90         1.34 o                         
  -5   0   3         97.31         94.57         2.93 o                         
  -4   0   3          1.17          0.69         0.70 o                         
  -3   0   3        302.47        312.52         6.67 o                         
  -2   0   3          1.25          3.27         0.61 o                         
  -1   0   3       2511.20       2322.42        61.02 o                         
   0   0   3       1297.80       1137.26        29.96 o                         
   1   0   3        182.22        156.24         4.58 o                         
   2   0   3        200.98        184.16         3.86 o                         
   3   0   3        542.34        647.90        24.72 o                         
   4   0   3        115.29        130.68         6.10 o                         
   5   0   3         43.45         41.28         1.01 o                         
   6   0   3         45.76         46.65         1.15 o                         
   7   0   3         10.00         12.26         0.66 o                         
  -7   1   3          4.87          4.56         0.33 o                         
  -6   1   3         20.59         22.08         0.96 o                         
  -5   1   3         13.57         10.76         0.57 o                         
  -4   1   3        232.38        258.83         4.94 o                         
  -3   1   3          3.32          6.34         0.65 o                         
  -2   1   3        737.02        676.66        13.08 o                         
  -1   1   3       1164.31       1181.82        33.08 o                         
   0   1   3       2899.52       2606.18        39.29 o                         
   1   1   3        793.36        832.11        22.21 o                         
   2   1   3          9.50         12.11         0.58 o                         
   3   1   3        360.87        420.72        10.93 o                         
   4   1   3        191.78        239.63         5.47 o                         
   5   1   3         52.35         56.66         2.18 o                         
   6   1   3         30.74         29.23         1.28 o                         
   7   1   3          8.82          9.38         0.39 o                         
  -6   2   3          2.38          2.66         0.27 o                         
  -5   2   3          0.40          0.05         0.64 o                         
  -4   2   3          7.67          6.69         0.93 o                         
  -3   2   3        184.60        195.38         5.57 o                         
  -2   2   3        108.77         99.66         2.04 o                         
  -1   2   3        638.16        586.12         9.16 o                         
   0   2   3       2803.07       2707.70        35.45 o                         
   1   2   3        133.18        112.47         5.11 o                         
   2   2   3        107.10        119.49         3.64 o                         
   3   2   3         34.02         41.47         1.94 o                         
   4   2   3        188.60        195.66         4.64 o                         
   5   2   3         25.02         24.42         0.77 o                         
   6   2   3          4.31          5.69         0.49 o                         
   7   2   3          2.10          2.79         0.48 o                         
  -6   3   3          0.14          0.15         0.16 o                         
  -5   3   3         33.70         31.92         0.76 o                         
  -4   3   3         20.32         21.24         0.49 o                         
  -3   3   3         17.87         33.25         3.36 o                         
  -2   3   3        474.66        450.36         5.89 o                         
  -1   3   3         80.95         76.99         1.09 o                         
   0   3   3       1781.66       1836.29        21.69 o                         
   1   3   3        665.53        626.60        50.77 o                         
   2   3   3         74.04         67.66         3.50 o                         
   3   3   3         46.18         46.26         1.68 o                         
   4   3   3        143.54        143.56         7.24 o                         
   5   3   3        522.20        532.99        10.09 o                         
   6   3   3          7.86          8.97         0.59 o                         
   7   3   3         29.59         34.69         1.07 o                         
  -6   4   3         27.43         25.50         0.65 o                         
  -5   4   3         18.95         20.57         0.49 o                         
  -4   4   3        172.18        173.02         2.05 o                         
  -3   4   3        272.16        315.09         5.28 o                         
  -2   4   3        343.36        355.90         6.91 o                         
  -1   4   3        127.08        137.56         4.90 o                         
   0   4   3         14.58         12.53         0.64 o                         
   1   4   3       1037.01       1098.01        29.72 o                         
   3   4   3          5.40          5.00         0.50 o                         
   4   4   3         52.20         54.33         4.35 o                         
   5   4   3        243.42        238.45         4.65 o                         
   6   4   3         12.61         13.90         0.57 o                         
   7   4   3          1.33          1.49         0.25 o                         
  -6   5   3          7.89          4.85         0.33 o                         
  -5   5   3         67.51         67.80         1.52 o                         
  -4   5   3         84.90         87.54         1.25 o                         
  -3   5   3        233.57        257.75         2.80 o                         
  -2   5   3        161.17        170.50         4.23 o                         
  -1   5   3        493.62        512.18        10.55 o                         
   0   5   3          2.20          1.85         0.90 o                         
   1   5   3          7.56          4.00         0.44 o                         
   2   5   3         28.76         28.78         1.75 o                         
   3   5   3          4.00          3.65         1.15 o                         
   4   5   3         28.43         28.96         1.31 o                         
   5   5   3          0.07          0.18         0.30 o                         
   6   5   3         61.29         62.04         0.95 o                         
  -5   6   3          0.18          1.00         0.25 o                         
  -4   6   3          2.72          2.83         0.30 o                         
  -3   6   3         97.98         96.57         1.36 o                         
  -2   6   3          0.02          0.32         0.24 o                         
  -1   6   3        106.49         93.99         4.18 o                         
   0   6   3        152.09        153.60         5.74 o                         
   1   6   3        370.10        385.33        11.96 o                         
   2   6   3         59.19         64.59         0.88 o                         
   3   6   3          4.02          6.41         0.33 o                         
   4   6   3         50.20         47.65         1.63 o                         
   5   6   3         92.78         95.39         1.63 o                         
   6   6   3          8.83          8.04         0.34 o                         
  -5   7   3         77.42         50.63         1.44 o                         
  -4   7   3         15.30         13.42         0.40 o                         
  -3   7   3        135.41        127.57         2.68 o                         
  -2   7   3        196.64        198.48         3.30 o                         
  -1   7   3        616.11        625.01         5.59 o                         
   0   7   3        351.43        356.80         3.11 o                         
   1   7   3        147.37        160.21         2.12 o                         
   2   7   3          0.04          0.17         0.26 o                         
   3   7   3          8.45          8.02         0.32 o                         
   4   7   3          1.52          2.00         0.24 o                         
   5   7   3          9.26          7.08         0.53 o                         
  -3   8   3          6.81          9.06         0.60 o                         
  -2   8   3          9.80          9.24         0.71 o                         
  -1   8   3         10.71         11.65         0.88 o                         
   0   8   3          5.76          7.41         0.38 o                         
   1   8   3          2.43          3.32         0.30 o                         
   2   8   3         88.08         86.17         1.24 o                         
   3   8   3          2.04          2.43         0.27 o                         
   4   8   3         15.28         13.52         0.50 o                         
   1   9   3         28.22         28.84         0.67 o                         
   2   9   3          9.13         12.63         0.75 o                         
   3   9   3          3.26          2.96         0.28 o                         
  -1  -8   4         19.87         23.01         1.45 o                         
   0  -8   4         20.62         16.03         0.57 o                         
   1  -8   4         32.35         36.33         1.23 o                         
   2  -8   4         27.52         29.71         0.56 o                         
  -3  -7   4          4.12          3.22         0.36 o                         
  -2  -7   4         11.77         10.72         0.50 o                         
  -1  -7   4          0.02          0.07         0.26 o                         
   0  -7   4         39.73         39.46         1.20 o                         
   1  -7   4         30.46         32.20         1.19 o                         
   2  -7   4          7.82          7.86         0.49 o                         
   3  -7   4        119.45        122.59         3.53 o                         
   4  -7   4          0.56          0.30         0.25 o                         
  -4  -6   4         34.84         28.93         1.06 o                         
  -3  -6   4         35.39         31.73         0.97 o                         
  -2  -6   4          0.88          0.67         0.43 o                         
  -1  -6   4          3.29          3.67         0.71 o                         
   0  -6   4          5.08          4.18         0.40 o                         
   1  -6   4         37.49         32.07         0.98 o                         
   2  -6   4         33.64         35.86         0.84 o                         
   3  -6   4          0.17          0.22         0.37 o                         
   4  -6   4         18.34         16.15         0.83 o                         
   5  -6   4         35.59         37.60         1.13 o                         
  -5  -5   4          0.02          0.14         0.32 o                         
  -4  -5   4          8.15          7.59         0.40 o                         
  -3  -5   4        115.75        128.18         8.21 o                         
  -2  -5   4          2.49          2.70         0.48 o                         
  -1  -5   4        138.55        143.59         3.10 o                         
   0  -5   4          0.48          0.48         0.44 o                         
   1  -5   4          0.08          0.33         0.49 o                         
   2  -5   4        183.83        186.81         3.82 o                         
   3  -5   4          6.38          8.66         0.47 o                         
   4  -5   4        111.61        113.91         2.44 o                         
  -5  -4   4         20.24         21.90         0.64 o                         
  -4  -4   4        136.20        137.23         2.86 o                         
  -3  -4   4         22.04         23.17         1.15 o                         
  -2  -4   4        181.50        178.48         5.94 o                         
  -1  -4   4          0.04          1.30         0.53 o                         
   0  -4   4          0.36          0.61         0.37 o                         
   1  -4   4         14.65         12.35         1.46 o                         
   2  -4   4          0.17         -0.77         1.12 o                         
   3  -4   4          1.38          1.24         0.25 o                         
   4  -4   4         11.67         11.46         0.34 o                         
   5  -4   4          1.79          2.03         0.19 o                         
   6  -4   4          1.43          1.14         0.22 o                         
  -6  -3   4          0.04          0.48         0.29 o                         
  -5  -3   4         24.58         26.70         1.11 o                         
  -4  -3   4         61.14         63.54         1.26 o                         
  -3  -3   4         10.57         13.35         0.66 o                         
  -2  -3   4         61.20         69.09         3.12 o                         
  -1  -3   4        300.30        322.70         9.73 o                         
   0  -3   4        878.06        867.74        16.43 o                         
   1  -3   4        106.80         83.34         3.44 o                         
   2  -3   4        341.76        380.35         8.04 o                         
   3  -3   4         51.74         55.70         1.10 o                         
   4  -3   4        413.00        430.25         5.82 o                         
   5  -3   4         72.44         72.09         1.03 o                         
   6  -3   4         14.73         13.42         0.33 o                         
  -6  -2   4          0.00          0.17         0.27 o                         
  -5  -2   4         91.00         99.45         4.05 o                         
  -4  -2   4        169.94        169.18         2.82 o                         
  -3  -2   4         14.91         18.77         1.24 o                         
  -2  -2   4         87.76         76.92         3.16 o                         
  -1  -2   4          6.17          6.50         0.63 o                         
   0  -2   4        723.98        739.92        20.07 o                         
   1  -2   4        393.93        421.12        11.16 o                         
   2  -2   4        599.44        625.89        12.18 o                         
   3  -2   4          1.05          2.34         0.40 o                         
   4  -2   4          4.95          5.09         0.87 o                         
   5  -2   4        110.99        120.14         3.61 o                         
   6  -2   4         17.28         17.56         0.50 o                         
   7  -2   4         11.86          9.15         0.55 o                         
  -6  -1   4         41.00         46.53         1.53 o                         
  -5  -1   4          4.90          7.82         0.85 o                         
  -4  -1   4        144.80        142.62         5.61 o                         
  -3  -1   4         56.62         54.62         2.84 o                         
  -2  -1   4         81.44         84.17         3.08 o                         
  -1  -1   4         49.24         31.58         1.97 o                         
   0  -1   4        133.74        159.51         4.88 o                         
   1  -1   4        824.20        655.88        17.45 o                         
   2  -1   4         48.42         63.50         1.82 o                         
   3  -1   4         10.84         12.80         0.54 o                         
   4  -1   4         37.75         34.09         1.87 o                         
   5  -1   4        102.00        102.24         2.16 o                         
   6  -1   4         27.63         29.04         1.17 o                         
   7  -1   4          0.05          0.14         0.18 o                         
  -6   0   4         19.06         19.28         0.87 o                         
  -5   0   4          0.40          1.58         0.75 o                         
  -4   0   4        195.14        176.01         3.57 o                         
  -3   0   4         22.23         29.13         1.39 o                         
  -2   0   4         15.24          9.47         0.82 o                         
  -1   0   4         71.83         71.05         1.59 o                         
   0   0   4         69.76         70.06         2.38 o                         
   1   0   4        105.87        113.72         3.61 o                         
   2   0   4       2361.51       2436.03        45.36 o                         
   3   0   4        406.26        430.36        22.75 o                         
   4   0   4          3.88          4.19         1.03 o                         
   5   0   4         21.34         17.68         0.67 o                         
   6   0   4        189.10        184.89         3.64 o                         
   7   0   4         18.01         17.31         1.48 o                         
  -6   1   4         71.19         74.65         2.22 o                         
  -5   1   4         44.04         46.08         1.67 o                         
  -4   1   4          9.05          7.71         0.55 o                         
  -3   1   4        525.41        575.25        11.55 o                         
  -2   1   4        951.29        919.96        17.58 o                         
  -1   1   4          3.17          9.67         0.96 o                         
   0   1   4        203.12        195.35         5.47 o                         
   1   1   4         61.62         64.07         2.36 o                         
   2   1   4         68.28         76.82         1.99 o                         
   3   1   4         35.79         40.92         2.09 o                         
   4   1   4        290.67        323.60        10.01 o                         
   5   1   4          1.40          2.39         0.47 o                         
   6   1   4        184.79        192.63         5.39 o                         
   7   1   4          1.09          1.90         0.30 o                         
  -6   2   4         41.39         43.02         1.37 o                         
  -5   2   4          0.57          0.77         0.24 o                         
  -4   2   4          6.49          5.78         0.99 o                         
  -3   2   4          0.95          1.89         0.55 o                         
  -2   2   4        441.11        457.60         7.53 o                         
  -1   2   4          2.55          4.34         0.91 o                         
   0   2   4       3685.54       3686.45        48.29 o                         
   1   2   4         76.68         76.70         1.87 o                         
   2   2   4        745.94        772.12        21.11 o                         
   3   2   4         33.31         33.22         2.49 o                         
   4   2   4         16.62         13.07         1.08 o                         
   5   2   4        246.13        257.78        12.12 o                         
   6   2   4          7.72          7.94         0.66 o                         
   7   2   4          5.41          7.64         0.47 o                         
  -6   3   4          0.47          0.35         0.55 o                         
  -5   3   4          0.15         -0.11         0.20 o                         
  -4   3   4         18.14         21.46         0.63 o                         
  -3   3   4         26.08         32.67         0.72 o                         
  -2   3   4         52.08         57.83         1.64 o                         
  -1   3   4        297.39        283.45         3.68 o                         
   0   3   4         65.02         69.08         1.52 o                         
   1   3   4         21.31         23.45         0.76 o                         
   2   3   4        370.90        358.25         6.90 o                         
   3   3   4          3.09          2.27         0.30 o                         
   4   3   4         58.63         60.50         2.73 o                         
   5   3   4          3.39          3.51         0.39 o                         
   6   3   4          1.35          0.74         0.39 o                         
   7   3   4         11.13         12.20         0.39 o                         
  -6   4   4         11.69         10.35         0.53 o                         
  -5   4   4          3.36          3.84         0.23 o                         
  -4   4   4          0.00          0.80         0.21 o                         
  -3   4   4         11.78         17.33         0.59 o                         
  -2   4   4        187.66        203.06         4.58 o                         
  -1   4   4          5.99         10.01         0.65 o                         
   0   4   4       1123.67       1120.36        21.34 o                         
   1   4   4        288.13        300.88         6.33 o                         
   2   4   4         39.70         43.96         2.22 o                         
   3   4   4        165.86        142.39         3.24 o                         
   4   4   4          2.40          2.22         0.26 o                         
   5   4   4        315.22        327.45         5.14 o                         
   6   4   4         81.24         86.06         1.46 o                         
   7   4   4          8.91          7.91         0.38 o                         
  -6   5   4         34.09         23.93         0.75 o                         
  -5   5   4          5.29          4.96         0.28 o                         
  -4   5   4         24.02         22.74         0.63 o                         
  -3   5   4        248.90        262.52         2.85 o                         
  -2   5   4          1.04          1.85         0.67 o                         
  -1   5   4        252.04        245.62         7.25 o                         
   0   5   4         26.03         24.74         1.79 o                         
   1   5   4          4.03          3.87         0.33 o                         
   2   5   4         91.29         91.05         2.83 o                         
   3   5   4        119.98        117.04         3.50 o                         
   4   5   4         39.91         39.37         3.01 o                         
   5   5   4         71.07         70.57         1.80 o                         
   6   5   4          0.77          1.58         0.24 o                         
  -5   6   4          2.95          3.47         0.38 o                         
  -4   6   4          0.20          0.85         0.32 o                         
  -3   6   4         30.96         31.36         0.79 o                         
  -2   6   4        150.08        156.47         1.96 o                         
  -1   6   4        197.32        210.43         2.12 o                         
   0   6   4          7.32          6.22         1.31 o                         
   1   6   4         35.12         38.89         2.49 o                         
   2   6   4         25.20         35.22         0.75 o                         
   3   6   4         22.82         12.96         0.44 o                         
   4   6   4          4.44          4.89         0.31 o                         
   5   6   4          4.82          5.02         0.34 o                         
   6   6   4          0.82          1.29         0.34 o                         
  -4   7   4         21.00         18.16         0.46 o                         
  -3   7   4          7.79          7.98         0.48 o                         
  -2   7   4         12.92         13.24         0.53 o                         
  -1   7   4        409.86        439.27         4.52 o                         
   0   7   4        450.18        471.78         4.06 o                         
   1   7   4         24.54         23.26         0.45 o                         
   2   7   4          1.55          2.16         0.30 o                         
   3   7   4        490.95        472.93         5.23 o                         
   4   7   4         88.17         82.63         1.39 o                         
   5   7   4         13.96         13.15         0.52 o                         
  -4   8   4          7.69          5.73         0.34 o                         
  -2   8   4          0.44          0.40         0.47 o                         
  -1   8   4          7.61          7.72         0.70 o                         
   0   8   4          7.65          7.78         0.31 o                         
   1   8   4          9.49         10.58         0.50 o                         
   2   8   4          0.37          0.96         0.26 o                         
   3   8   4          0.46          0.30         0.24 o                         
   4   8   4          5.23          6.28         0.67 o                         
   5   8   4          0.25          0.23         0.18 o                         
   1   9   4         95.16        112.26         3.30 o                         
   2   9   4          8.54         11.22         0.69 o                         
   3   9   4         86.52         74.43         2.43 o                         
   0  -8   5         23.93         21.36         0.56 o                         
   1  -8   5         87.07         78.05         1.55 o                         
  -3  -7   5         23.34         13.69         0.51 o                         
  -2  -7   5          0.04          0.21         0.28 o                         
  -1  -7   5          0.09          0.40         0.28 o                         
   0  -7   5          8.94          9.09         0.41 o                         
   1  -7   5         14.13         12.58         0.43 o                         
   2  -7   5          2.42          2.59         0.35 o                         
   3  -7   5          3.32          3.67         0.43 o                         
  -4  -6   5          2.30          1.99         0.24 o                         
  -3  -6   5         54.14         50.25         4.27 o                         
  -2  -6   5         14.23         16.61         1.27 o                         
  -1  -6   5         34.68         31.72         0.94 o                         
   0  -6   5          0.11          1.08         0.49 o                         
   1  -6   5        137.39        114.76         3.50 o                         
   2  -6   5         68.66         68.24         1.32 o                         
   3  -6   5         13.73         16.49         0.57 o                         
   4  -6   5         58.12         64.91         1.40 o                         
  -4  -5   5         55.41         47.13         1.98 o                         
  -3  -5   5        153.59        166.39         3.50 o                         
  -2  -5   5          1.33          1.22         0.46 o                         
  -1  -5   5         49.51         57.56         1.90 o                         
   0  -5   5         97.46         93.60         2.15 o                         
   1  -5   5         13.44          8.22         0.58 o                         
   2  -5   5        152.05        140.62         2.99 o                         
   3  -5   5          8.93          6.87         0.52 o                         
   4  -5   5         51.82         52.18         1.27 o                         
   5  -5   5         10.20         11.42         0.60 o                         
  -5  -4   5          0.12          0.40         0.41 o                         
  -4  -4   5          0.22          0.67         0.39 o                         
  -3  -4   5         96.32        100.35         3.39 o                         
  -2  -4   5         20.04         22.72         0.80 o                         
  -1  -4   5        205.42        205.55         3.39 o                         
   0  -4   5         26.12         27.63         1.19 o                         
   1  -4   5          0.26          0.54         1.04 o                         
   2  -4   5         92.47         89.04         1.53 o                         
   3  -4   5         24.81         29.93         0.93 o                         
   4  -4   5         24.55         23.72         1.10 o                         
   5  -4   5          4.60          5.03         0.40 o                         
   6  -4   5          1.86          2.36         0.32 o                         
  -5  -3   5          0.24          0.29         0.44 o                         
  -4  -3   5         11.24         12.28         0.70 o                         
  -3  -3   5          1.26          1.06         0.74 o                         
  -2  -3   5        100.33         90.49         2.68 o                         
  -1  -3   5          1.11          2.29         0.34 o                         
   0  -3   5          0.38          0.37         0.29 o                         
   1  -3   5        109.92        107.40         4.19 o                         
   2  -3   5          0.09          1.08         1.03 o                         
   3  -3   5        310.94        306.41         6.49 o                         
   4  -3   5          8.51          8.22         0.38 o                         
   5  -3   5          7.70          7.97         0.31 o                         
   6  -3   5         18.74         20.03         0.82 o                         
  -6  -2   5          0.88          0.79         0.32 o                         
  -5  -2   5          2.29          2.50         0.34 o                         
  -4  -2   5         73.95         83.48         1.55 o                         
  -3  -2   5         49.98         38.38         0.93 o                         
  -2  -2   5          9.49          5.75         1.23 o                         
  -1  -2   5        175.56        164.86         9.20 o                         
   0  -2   5        117.15        100.96         3.53 o                         
   1  -2   5         77.32         73.40         3.09 o                         
   2  -2   5         17.83         24.32         1.82 o                         
   3  -2   5         86.63         72.35         1.61 o                         
   4  -2   5         75.58         74.71         2.44 o                         
   5  -2   5          0.12          0.45         0.27 o                         
   6  -2   5          9.24          9.06         0.25 o                         
   7  -2   5         20.87         16.15         0.54 o                         
  -6  -1   5          0.18          0.05         0.45 o                         
  -5  -1   5         26.47         32.33         1.34 o                         
  -4  -1   5          4.19          4.04         0.72 o                         
  -3  -1   5          3.34          2.35         0.83 o                         
  -2  -1   5         11.74         14.29         0.94 o                         
  -1  -1   5         21.94         30.05         3.06 o                         
   0  -1   5         36.02         43.68         2.03 o                         
   2  -1   5          0.43          0.65         0.44 o                         
   3  -1   5        575.03        578.71        11.18 o                         
   4  -1   5        121.48        119.24         2.43 o                         
   5  -1   5         36.98         35.46         1.39 o                         
   6  -1   5         98.09         97.41         2.95 o                         
   7  -1   5          3.09          2.76         0.17 o                         
  -6   0   5          0.26          0.06         0.46 o                         
  -5   0   5          0.46          1.55         0.73 o                         
  -4   0   5          0.15          0.88         0.38 o                         
  -3   0   5          0.95          2.43         0.75 o                         
  -2   0   5       1789.39       1730.77        32.69 o                         
  -1   0   5         55.54         60.19         1.69 o                         
   0   0   5       1342.76       1410.66        37.43 o                         
   1   0   5          3.92          1.68         0.74 o                         
   2   0   5        355.88        396.24        11.27 o                         
   3   0   5        261.38        271.87         7.42 o                         
   4   0   5         79.37         77.11         1.96 o                         
   5   0   5          7.11          6.08         0.83 o                         
   6   0   5         18.33         20.99         0.69 o                         
   7   0   5          3.61          4.47         0.34 o                         
  -6   1   5          8.17          6.89         0.56 o                         
  -5   1   5          1.56          2.33         0.73 o                         
  -4   1   5          5.58          5.06         0.53 o                         
  -3   1   5         51.35         40.00         2.40 o                         
  -2   1   5        484.87        487.00        13.99 o                         
  -1   1   5        860.84        858.41        33.91 o                         
   0   1   5        682.09        640.65        17.54 o                         
   1   1   5        203.19        181.36        14.83 o                         
   2   1   5        235.60        276.02         8.19 o                         
   3   1   5        166.33        175.14         9.86 o                         
   4   1   5         48.53         54.13         1.85 o                         
   5   1   5         77.73         76.65         1.55 o                         
   6   1   5         71.09         65.97         1.48 o                         
   7   1   5          0.07          0.79         0.27 o                         
  -6   2   5          0.11          1.15         0.51 o                         
  -4   2   5          6.10          4.77         0.61 o                         
  -3   2   5         16.69         13.27         1.14 o                         
  -2   2   5        781.67        779.33        12.41 o                         
  -1   2   5         12.24          7.25         0.60 o                         
   0   2   5        108.94        110.57         2.08 o                         
   1   2   5        696.04        634.54        17.05 o                         
   2   2   5         66.00         78.04         2.08 o                         
   3   2   5        120.77        131.20         3.48 o                         
   4   2   5        230.03        217.05         4.29 o                         
   5   2   5          3.79          3.29         0.63 o                         
   6   2   5         27.03         27.58         1.10 o                         
  -6   3   5          2.99          2.24         0.52 o                         
  -5   3   5          8.32          7.83         0.63 o                         
  -4   3   5         23.93         24.99         0.66 o                         
  -3   3   5         63.30         70.57         1.69 o                         
  -2   3   5        274.35        253.68         6.85 o                         
  -1   3   5        421.92        430.17         6.10 o                         
   0   3   5         74.96         80.09         1.67 o                         
   1   3   5         18.58         19.73         0.75 o                         
   2   3   5          2.72          1.36         0.51 o                         
   3   3   5        152.34        154.42         3.36 o                         
   4   3   5        547.24        545.96        10.83 o                         
   5   3   5        187.46        191.83         3.80 o                         
   6   3   5          0.05          0.52         0.37 o                         
   7   3   5          2.97          4.54         0.31 o                         
  -6   4   5          1.45          1.06         0.24 o                         
  -5   4   5         55.83         56.71         1.86 o                         
  -4   4   5         43.31         46.58         0.68 o                         
  -3   4   5        102.58         96.05         1.09 o                         
  -2   4   5         28.39         33.66         0.71 o                         
  -1   4   5        354.00        408.71         6.82 o                         
   0   4   5        153.89        176.07         3.25 o                         
   1   4   5         73.50         68.26         1.45 o                         
   2   4   5         25.48         24.57         1.63 o                         
   3   4   5          8.20          8.85         0.59 o                         
   4   4   5        446.14        430.45         8.15 o                         
   5   4   5        215.93        224.27         3.47 o                         
   6   4   5         13.82         14.67         0.53 o                         
   7   4   5          2.89          2.36         0.30 o                         
  -5   5   5          2.52          2.57         0.45 o                         
  -4   5   5        163.51        171.00         2.84 o                         
  -3   5   5        152.85        151.16         2.25 o                         
  -2   5   5        261.30        264.40         4.50 o                         
  -1   5   5        193.35        200.49         4.31 o                         
   0   5   5         25.59         32.38         0.93 o                         
   1   5   5         39.42         39.62         1.73 o                         
   2   5   5          1.98          1.70         0.32 o                         
   3   5   5        110.87        119.18         3.11 o                         
   4   5   5          7.53          6.94         0.43 o                         
   5   5   5         63.59         68.90         1.54 o                         
   6   5   5          0.07          0.77         0.23 o                         
  -5   6   5          3.94          2.51         0.28 o                         
  -4   6   5         64.49         63.59         1.40 o                         
  -3   6   5        100.31        108.01         1.50 o                         
  -2   6   5         80.43         79.99         1.08 o                         
  -1   6   5         25.35         26.70         0.39 o                         
   0   6   5        239.65        248.41         8.33 o                         
   1   6   5          1.52          0.80         0.43 o                         
   2   6   5         28.49         36.40         0.54 o                         
   3   6   5          0.79          1.66         0.31 o                         
   4   6   5        108.90        114.30         2.01 o                         
   5   6   5          4.90          5.54         0.34 o                         
   6   6   5         10.17          9.14         0.51 o                         
  -4   7   5         37.87         32.86         1.15 o                         
  -3   7   5         13.74         14.01         0.47 o                         
  -2   7   5         91.71        101.43         1.42 o                         
  -1   7   5        503.52        537.20         5.50 o                         
   0   7   5         36.79         35.09         0.49 o                         
   1   7   5        305.72        324.40         4.03 o                         
   2   7   5         18.52         14.80         0.47 o                         
   3   7   5         32.90         32.53         1.08 o                         
   4   7   5          7.87          7.79         0.45 o                         
   5   7   5         59.23         57.55         3.64 o                         
  -3   8   5         28.36         28.22         0.75 o                         
  -2   8   5         36.90         37.52         1.00 o                         
  -1   8   5          3.83          5.08         0.38 o                         
   0   8   5         37.56         42.06         0.81 o                         
   1   8   5         99.54         99.41         1.72 o                         
   2   8   5          7.36          9.43         0.40 o                         
   3   8   5         24.55         25.39         1.18 o                         
   4   8   5          4.20          5.28         0.48 o                         
   1   9   5        122.37        152.06         4.38 o                         
   2   9   5          0.22          0.74         0.47 o                         
   3   9   5         12.90         13.16         0.66 o                         
  -1  -7   6         22.46         15.74         1.43 o                         
   0  -7   6          9.10          9.48         0.48 o                         
   1  -7   6          0.06          0.50         0.45 o                         
   2  -7   6          0.88          0.97         0.27 o                         
   3  -7   6          4.23          3.92         0.29 o                         
  -3  -6   6         67.56         57.26         1.73 o                         
  -2  -6   6          3.28          3.70         0.38 o                         
  -1  -6   6          3.95          3.81         0.32 o                         
   0  -6   6          2.03          2.49         0.68 o                         
   1  -6   6         14.16         17.61         0.88 o                         
   2  -6   6         14.35         14.74         0.62 o                         
   3  -6   6          0.17          0.58         0.33 o                         
  -4  -5   6          6.73          4.38         0.44 o                         
  -3  -5   6          1.15          1.46         0.31 o                         
  -2  -5   6         20.15         18.06         0.84 o                         
  -1  -5   6         22.70         21.43         0.64 o                         
   0  -5   6         14.87         13.41         0.66 o                         
   1  -5   6         34.15         38.18         1.49 o                         
   2  -5   6         16.81         14.63         0.68 o                         
   3  -5   6         76.21         83.28         2.00 o                         
   4  -5   6          6.98          9.02         0.47 o                         
   5  -5   6          0.01          0.38         0.31 o                         
  -5  -4   6          1.30          1.74         0.26 o                         
  -4  -4   6          0.25          0.70         0.30 o                         
  -3  -4   6          4.50          5.14         0.50 o                         
  -2  -4   6          8.76          9.94         0.73 o                         
  -1  -4   6         72.01         70.31         1.40 o                         
   0  -4   6         54.13         49.67         2.04 o                         
   1  -4   6          5.63          3.96         0.59 o                         
   2  -4   6         74.67         79.31         1.86 o                         
   3  -4   6         88.71         91.39         1.66 o                         
   4  -4   6          8.08          8.67         0.71 o                         
   5  -4   6         13.82         14.93         0.43 o                         
   6  -4   6          1.07          0.98         0.21 o                         
  -5  -3   6          6.76          5.71         0.53 o                         
  -4  -3   6          5.24          4.81         0.28 o                         
  -3  -3   6         74.60         83.12         1.49 o                         
  -2  -3   6         31.62         32.37         0.64 o                         
  -1  -3   6        260.66        285.66         7.99 o                         
   0  -3   6         32.62         32.70         1.82 o                         
   1  -3   6        684.78        651.52        18.66 o                         
   2  -3   6         15.95         15.80         1.77 o                         
   3  -3   6       1399.85       1446.21        21.98 o                         
   4  -3   6          0.06          0.74         0.40 o                         
   5  -3   6         41.53         46.30         1.59 o                         
   6  -3   6         11.02         13.87         0.61 o                         
  -5  -2   6         59.39         61.26         0.94 o                         
  -4  -2   6          0.00          0.98         0.41 o                         
  -3  -2   6         82.60         80.11         8.26 o                         
  -2  -2   6         10.43         16.09         1.78 o                         
  -1  -2   6         10.44         18.88         0.81 o                         
   0  -2   6        132.81        115.87         2.30 o                         
   1  -2   6         61.58         58.20         2.11 o                         
   2  -2   6         39.72         39.93         2.44 o                         
   3  -2   6        237.31        221.69         6.16 o                         
   4  -2   6        794.25        777.69        18.32 o                         
   5  -2   6        269.87        259.05        20.63 o                         
   6  -2   6         62.19         63.42         1.93 o                         
  -6  -1   6          0.01          0.36         0.29 o                         
  -5  -1   6        135.86        145.71         4.10 o                         
  -4  -1   6        118.15        117.31         3.52 o                         
  -3  -1   6         90.86         92.56         2.83 o                         
  -2  -1   6        122.25        109.45        11.60 o                         
  -1  -1   6        277.17        282.03         5.80 o                         
   0  -1   6        136.24        126.81         3.56 o                         
   1  -1   6         94.87         77.33         2.34 o                         
   2  -1   6        138.69        100.60         3.69 o                         
   3  -1   6          0.15          0.52         0.50 o                         
   4  -1   6        403.10        405.39         6.32 o                         
   5  -1   6          0.32          0.62         0.31 o                         
   6  -1   6         41.57         36.80         2.07 o                         
   7  -1   6         11.51         10.14         0.41 o                         
  -6   0   6          0.02          0.03         0.27 o                         
  -5   0   6          3.03          3.19         0.68 o                         
  -4   0   6         21.98         24.20         0.68 o                         
  -3   0   6         17.16         15.42         0.85 o                         
  -2   0   6         41.76         34.11         2.79 o                         
  -1   0   6        281.14        272.06         6.13 o                         
   0   0   6          0.41          3.08         0.84 o                         
   1   0   6         37.51         48.54         2.19 o                         
   2   0   6        119.16        118.96         4.18 o                         
   3   0   6         42.22         37.57         1.11 o                         
   4   0   6         46.40         41.51         2.41 o                         
   5   0   6         42.38         32.57         1.35 o                         
   6   0   6         82.84         86.23         1.83 o                         
   7   0   6         38.45         26.04         0.63 o                         
  -6   1   6          3.27          3.39         0.43 o                         
  -5   1   6         11.74         14.35         0.88 o                         
  -4   1   6         15.25         15.17         1.19 o                         
  -3   1   6        178.87        174.14         6.92 o                         
  -2   1   6         12.00         14.64         0.84 o                         
  -1   1   6         57.99         44.25         1.43 o                         
   0   1   6         16.53         18.89         1.42 o                         
   1   1   6       1420.28       1387.76        37.20 o                         
   2   1   6        755.20        762.22        21.04 o                         
   3   1   6        177.71        171.63         4.55 o                         
   4   1   6        178.95        179.72         5.13 o                         
   5   1   6         42.49         33.08         0.94 o                         
   6   1   6          1.38          1.79         0.41 o                         
   7   1   6          0.73          0.52         0.23 o                         
  -6   2   6          3.59          3.35         0.38 o                         
  -5   2   6          0.06          0.74         0.59 o                         
  -4   2   6         24.80         20.81         1.09 o                         
  -3   2   6         21.38         21.92         1.42 o                         
  -2   2   6          0.02          0.37         0.69 o                         
  -1   2   6         17.36         23.88         1.69 o                         
   0   2   6        292.52        258.73         5.52 o                         
   1   2   6         85.49         66.34         4.15 o                         
   2   2   6         48.81         50.78         2.24 o                         
   3   2   6          1.80          1.90         0.53 o                         
   4   2   6         28.97         24.97         1.14 o                         
   5   2   6         92.43         87.25         2.66 o                         
   6   2   6          0.87          0.95         0.48 o                         
   7   2   6         20.95         14.14         0.54 o                         
  -6   3   6          1.99          1.70         0.33 o                         
  -5   3   6          6.50          6.86         0.41 o                         
  -4   3   6         10.96         10.65         0.81 o                         
  -3   3   6         26.62         19.91         1.22 o                         
  -2   3   6         14.36         13.80         1.55 o                         
  -1   3   6          3.69          5.84         0.47 o                         
   0   3   6          7.21          5.95         0.54 o                         
   1   3   6         18.11         20.61         0.91 o                         
   2   3   6        135.56        130.93         3.09 o                         
   3   3   6        282.63        262.23         9.71 o                         
   4   3   6        188.82        190.73         2.81 o                         
   5   3   6        146.10        147.39         2.43 o                         
   6   3   6         15.86         17.61         0.60 o                         
   7   3   6          1.63          1.98         0.28 o                         
  -5   4   6          0.00          0.17         0.39 o                         
  -4   4   6         27.19         28.28         0.88 o                         
  -3   4   6          1.04          1.25         0.40 o                         
  -2   4   6         18.15         19.36         0.99 o                         
  -1   4   6        112.56         99.37         2.75 o                         
   0   4   6        233.13        236.41         3.56 o                         
   1   4   6        159.27        186.76         3.48 o                         
   2   4   6        230.68        215.58         6.93 o                         
   3   4   6          0.27          0.70         0.49 o                         
   4   4   6        813.72        800.80        10.67 o                         
   5   4   6         65.72         65.88         1.80 o                         
   6   4   6          7.68          8.13         0.41 o                         
   7   4   6          0.00          0.12         0.21 o                         
  -5   5   6         12.58         11.69         0.43 o                         
  -4   5   6        192.23        199.30         3.26 o                         
  -3   5   6          7.69          7.75         0.37 o                         
  -2   5   6        125.46        121.46         1.54 o                         
  -1   5   6        494.88        472.66         9.46 o                         
   0   5   6         87.19         93.13         2.73 o                         
   1   5   6         10.13         13.85         0.67 o                         
   2   5   6         74.97         85.03         3.14 o                         
   3   5   6         46.86         49.02         1.23 o                         
   4   5   6         45.06         44.36         0.71 o                         
   5   5   6          0.76          1.48         0.32 o                         
   6   5   6          7.42          6.89         0.38 o                         
  -5   6   6         29.50         25.07         0.82 o                         
  -4   6   6         10.73         11.29         0.51 o                         
  -3   6   6          2.51          2.64         0.24 o                         
  -2   6   6        228.01        237.64         2.75 o                         
  -1   6   6         17.69         14.75         0.32 o                         
   0   6   6         12.08         11.84         0.51 o                         
   1   6   6         51.75         58.75         1.71 o                         
   2   6   6         37.25         50.78         0.78 o                         
   3   6   6          8.09          7.50         0.31 o                         
   4   6   6          3.84          3.72         0.32 o                         
   5   6   6          9.87         10.40         0.41 o                         
   6   6   6         31.05         29.67         1.01 o                         
  -4   7   6          0.19          0.30         0.21 o                         
  -3   7   6        290.03        284.01         5.51 o                         
  -2   7   6        405.16        422.43         5.16 o                         
  -1   7   6          2.32          2.14         0.22 o                         
   0   7   6         15.08         16.94         0.35 o                         
   1   7   6          0.12          0.76         0.24 o                         
   2   7   6        157.42        149.21         3.46 o                         
   3   7   6        101.57        101.13         2.31 o                         
   4   7   6          2.91          3.62         0.42 o                         
   5   7   6          0.86          1.02         0.38 o                         
  -3   8   6          0.10          0.16         0.23 o                         
  -2   8   6        314.92        333.29         9.05 o                         
  -1   8   6        115.36        118.67         1.79 o                         
   0   8   6          0.06          0.63         0.28 o                         
   1   8   6          3.95          4.88         0.38 o                         
   2   8   6         63.08         57.16         1.18 o                         
   3   8   6          0.16          1.21         0.30 o                         
   4   8   6         36.32         36.07         2.22 o                         
   5   8   6          0.47          0.81         0.23 o                         
   1   9   6         52.82         55.32         1.29 o                         
   2   9   6         19.59         17.65         0.59 o                         
   3   9   6         13.28         10.88         0.41 o                         
   0  -7   7         17.82         13.16         0.70 o                         
   1  -7   7          0.69          1.11         0.24 o                         
  -2  -6   7          0.21          0.61         0.40 o                         
  -1  -6   7          1.86          2.74         0.48 o                         
   0  -6   7          3.78          2.27         0.57 o                         
   1  -6   7         14.87         17.47         0.92 o                         
   2  -6   7          0.51          0.91         0.55 o                         
   3  -6   7          9.88         14.61         0.69 o                         
  -3  -5   7         10.06         10.60         0.45 o                         
  -2  -5   7          6.09          5.36         0.36 o                         
  -1  -5   7        136.24        124.16         4.70 o                         
   0  -5   7        273.78        283.64         7.97 o                         
   1  -5   7          0.90          0.93         0.46 o                         
   2  -5   7          7.70          7.99         0.62 o                         
   3  -5   7          0.99          1.84         0.31 o                         
   4  -5   7         33.59         42.41         1.37 o                         
  -4  -4   7         29.52         25.89         0.99 o                         
  -3  -4   7         73.27         82.62         1.47 o                         
  -2  -4   7         10.62          9.56         0.47 o                         
  -1  -4   7         54.93         57.67         1.02 o                         
   0  -4   7         32.94         26.59         1.47 o                         
   1  -4   7        227.68        229.57         4.64 o                         
   2  -4   7          2.57          1.37         0.46 o                         
   3  -4   7        130.68        139.47         2.89 o                         
   4  -4   7          6.18          7.29         0.62 o                         
   5  -4   7        119.36        126.68         5.99 o                         
  -5  -3   7          0.95          0.79         0.30 o                         
  -4  -3   7          5.88          7.03         0.32 o                         
  -3  -3   7         91.71         93.05         1.41 o                         
  -2  -3   7          7.00          6.29         0.36 o                         
  -1  -3   7        153.64        160.80         3.92 o                         
   0  -3   7         85.87         82.29         3.38 o                         
   1  -3   7         10.88         10.96         0.70 o                         
   2  -3   7        139.97        144.73         3.31 o                         
   3  -3   7         23.75         24.17         0.67 o                         
   4  -3   7         96.93         89.57         4.72 o                         
   5  -3   7         42.59         48.27         1.57 o                         
   6  -3   7         26.25         28.88         0.92 o                         
  -5  -2   7          6.02          6.88         0.53 o                         
  -4  -2   7         19.62         20.77         0.50 o                         
  -3  -2   7          8.09          7.67         0.42 o                         
  -2  -2   7        114.08        120.21         1.89 o                         
  -1  -2   7          1.39          2.96         0.39 o                         
   0  -2   7         46.08         37.92         0.96 o                         
   1  -2   7         27.85         28.70         2.13 o                         
   2  -2   7        298.37        275.38         9.06 o                         
   3  -2   7          6.57          6.90         0.47 o                         
   4  -2   7        116.68        129.05         2.68 o                         
   5  -2   7          5.03          7.20         0.62 o                         
   6  -2   7         36.52         42.12         1.32 o                         
  -5  -1   7          0.52          1.22         0.29 o                         
  -3  -1   7         41.60         40.78         1.59 o                         
  -2  -1   7         57.06         67.19         3.30 o                         
  -1  -1   7          2.08          2.17         0.40 o                         
   0  -1   7        229.64        231.02         4.81 o                         
   1  -1   7        124.61        112.07         2.68 o                         
   2  -1   7        265.70        239.55         7.54 o                         
   3  -1   7         46.41         44.77         1.62 o                         
   4  -1   7          0.70          1.80         0.33 o                         
   5  -1   7          0.45          0.27         0.30 o                         
   6  -1   7          0.76          0.96         0.37 o                         
  -5   0   7          9.33         12.37         0.78 o                         
  -4   0   7         34.16         38.47         0.87 o                         
  -3   0   7        114.11        107.25         1.88 o                         
  -2   0   7          0.01          0.24         0.67 o                         
  -1   0   7         62.06         60.65         1.60 o                         
   0   0   7          0.12          0.59         0.38 o                         
   1   0   7         49.03         44.05         1.22 o                         
   2   0   7        317.88        299.71         9.14 o                         
   3   0   7          9.59         12.46         0.72 o                         
   4   0   7          0.23          0.04         0.45 o                         
   5   0   7        213.07        189.91         3.07 o                         
   6   0   7          0.62          1.16         0.41 o                         
   7   0   7          8.71          8.38         0.40 o                         
  -5   1   7         26.75         31.50         1.19 o                         
  -4   1   7         89.78         91.39         2.00 o                         
  -3   1   7        269.06        236.85         3.45 o                         
  -2   1   7        141.39        152.63         3.17 o                         
  -1   1   7          0.00          0.27         0.59 o                         
   0   1   7         48.30         37.15         1.77 o                         
   1   1   7        231.35        214.14         6.97 o                         
   2   1   7         25.66         28.35         1.85 o                         
   3   1   7        100.21         99.19         2.41 o                         
   4   1   7         41.68         35.52         0.97 o                         
   5   1   7         41.03         30.04         1.32 o                         
   6   1   7          5.20          3.03         0.28 o                         
   7   1   7          3.90          3.62         0.26 o                         
  -6   2   7          5.18          4.47         0.32 o                         
  -4   2   7          4.11          3.96         0.76 o                         
  -3   2   7        572.83        557.63        11.20 o                         
  -2   2   7        130.78        132.42         3.65 o                         
  -1   2   7         65.14         67.85         2.16 o                         
   0   2   7        559.27        556.04        15.80 o                         
   1   2   7        365.76        359.80        19.70 o                         
   2   2   7        310.37        278.07         7.58 o                         
   3   2   7         38.30         34.33         1.13 o                         
   4   2   7          6.82          8.37         0.47 o                         
   5   2   7         11.68         10.23         0.74 o                         
   6   2   7         34.97         40.25         1.43 o                         
   7   2   7          0.76          0.98         0.20 o                         
  -5   3   7          4.56          4.08         0.68 o                         
  -3   3   7          5.33          5.05         0.59 o                         
  -2   3   7         51.94         47.45         1.98 o                         
  -1   3   7        154.72        149.02         3.57 o                         
   0   3   7         98.74        103.10         3.31 o                         
   1   3   7         10.98          9.63         0.83 o                         
   2   3   7         42.22         36.81         1.35 o                         
   3   3   7        426.36        404.88        18.93 o                         
   4   3   7         32.95         31.36         0.73 o                         
   5   3   7         18.90         19.96         0.66 o                         
   6   3   7         14.66         14.79         1.59 o                         
  -5   4   7         31.99         30.35         1.40 o                         
  -4   4   7          0.05          0.43         0.34 o                         
  -3   4   7          8.83          5.82         0.78 o                         
  -2   4   7         90.65         99.15         2.14 o                         
  -1   4   7         32.93         33.61         2.34 o                         
   0   4   7        533.86        489.84         7.98 o                         
   1   4   7          0.71          1.70         0.41 o                         
   2   4   7         37.43         34.81         2.17 o                         
   3   4   7        495.12        449.28        12.63 o                         
   4   4   7        347.93        331.13         6.40 o                         
   5   4   7         10.97         12.18         0.44 o                         
   6   4   7         14.73         16.55         0.56 o                         
  -5   5   7         12.97         10.42         0.51 o                         
  -4   5   7          5.72          5.14         0.32 o                         
  -3   5   7          1.60          1.94         0.25 o                         
  -2   5   7         41.90         41.46         0.70 o                         
  -1   5   7         62.92         63.64         1.23 o                         
   0   5   7         14.67         11.38         0.69 o                         
   1   5   7          2.22          1.24         0.92 o                         
   2   5   7         54.22         53.25         1.08 o                         
   3   5   7        135.09        122.26         3.98 o                         
   4   5   7         45.77         43.71         0.90 o                         
   5   5   7          4.99          5.06         0.30 o                         
   6   5   7          1.05          0.64         0.26 o                         
  -4   6   7          3.70          3.34         0.26 o                         
  -3   6   7         11.57         13.01         0.38 o                         
  -2   6   7         57.14         54.23         0.74 o                         
  -1   6   7         82.20         83.47         1.11 o                         
   0   6   7         27.45         30.96         1.06 o                         
   1   6   7         14.69         14.24         0.48 o                         
   2   6   7        143.14        131.44         3.23 o                         
   3   6   7         23.89         24.05         0.50 o                         
   4   6   7         34.24         31.83         1.63 o                         
   5   6   7          0.12          0.50         0.31 o                         
   6   6   7         15.09         14.29         1.13 o                         
  -4   7   7         30.43         26.18         0.90 o                         
  -3   7   7          0.02          0.38         0.21 o                         
  -2   7   7         27.63         28.66         0.56 o                         
  -1   7   7         55.15         48.96         0.74 o                         
   0   7   7         12.50         11.80         0.32 o                         
   1   7   7         82.64         77.26         1.70 o                         
   2   7   7        107.48         94.36         2.52 o                         
   3   7   7         32.70         30.63         1.37 o                         
   4   7   7          1.52          1.28         0.35 o                         
   5   7   7          4.63          5.36         0.49 o                         
  -3   8   7          0.61          0.82         0.30 o                         
  -2   8   7          7.33          7.55         0.39 o                         
  -1   8   7          0.86          1.69         0.29 o                         
   0   8   7         27.00         30.34         0.76 o                         
   1   8   7         53.94         65.30         1.24 o                         
   2   8   7          5.81          5.43         0.38 o                         
   3   8   7          1.82          1.31         0.51 o                         
   4   8   7        118.89        107.12         3.08 o                         
   0   9   7        162.97        180.72         5.04 o                         
   1   9   7          5.04          5.38         0.56 o                         
   2   9   7          9.22          7.31         0.41 o                         
   3   9   7         69.13         68.29         1.43 o                         
  -1  -6   8          0.47         -0.09         0.36 o                         
   0  -6   8         12.79         12.71         0.46 o                         
   1  -6   8         11.87         12.60         0.80 o                         
   2  -6   8         57.77         55.75         8.62 o                         
  -3  -5   8          5.27          4.04         0.29 o                         
  -1  -5   8          2.19          2.79         0.52 o                         
   0  -5   8          6.11          7.23         0.74 o                         
   1  -5   8          5.18          8.13         0.81 o                         
   2  -5   8          0.84          1.24         0.38 o                         
   3  -5   8         74.30         82.22         2.49 o                         
   4  -5   8          4.27          4.39         0.40 o                         
  -3  -4   8         20.52         18.72         1.22 o                         
  -2  -4   8          4.94          3.81         0.44 o                         
  -1  -4   8          8.00          6.49         0.42 o                         
   0  -4   8          1.30          3.21         0.83 o                         
   1  -4   8         12.04         13.13         1.06 o                         
   2  -4   8         24.84         27.89         0.88 o                         
   3  -4   8         12.29         14.81         0.59 o                         
   4  -4   8          0.62          1.33         0.43 o                         
   5  -4   8         20.33         20.89         0.51 o                         
  -4  -3   8          0.25          0.49         0.31 o                         
  -3  -3   8         17.01         18.18         1.37 o                         
  -2  -3   8          0.27          1.16         0.30 o                         
  -1  -3   8          0.50          0.27         0.27 o                         
   0  -3   8         21.68         20.22         0.71 o                         
   1  -3   8        141.74        132.42         3.86 o                         
   2  -3   8        459.03        457.02        12.28 o                         
   3  -3   8         34.49         35.97         0.83 o                         
   4  -3   8         41.22         42.13         1.05 o                         
   5  -3   8          5.92          7.49         0.52 o                         
  -4  -2   8          7.77          8.87         0.33 o                         
  -3  -2   8          2.86          2.88         0.38 o                         
  -2  -2   8         49.79         56.22         1.10 o                         
  -1  -2   8         14.70         14.93         0.51 o                         
   0  -2   8         62.84         57.38         1.77 o                         
   1  -2   8          1.94          1.39         0.32 o                         
   2  -2   8       1186.12       1104.75        30.89 o                         
   3  -2   8        311.82        309.03         8.03 o                         
   4  -2   8         12.77         15.35         0.90 o                         
   5  -2   8          0.51          1.23         0.40 o                         
   6  -2   8         42.98         49.03         1.42 o                         
  -5  -1   8         31.07         31.26         1.03 o                         
  -4  -1   8         28.58         34.67         0.93 o                         
  -3  -1   8          6.76          7.01         0.52 o                         
  -2  -1   8          3.65          3.83         0.62 o                         
  -1  -1   8          3.90          5.22         0.55 o                         
   0  -1   8          1.64          1.09         0.46 o                         
   1  -1   8         11.24          8.74         1.12 o                         
   2  -1   8        450.97        405.16        12.10 o                         
   3  -1   8          0.81          0.60         0.39 o                         
   4  -1   8          0.42          0.66         0.41 o                         
   5  -1   8         10.03         11.37         0.72 o                         
  -5   0   8          4.80          7.09         0.58 o                         
  -4   0   8         41.97         47.28         1.60 o                         
  -3   0   8          6.48          5.12         0.53 o                         
  -2   0   8        108.87        115.37         1.96 o                         
  -1   0   8         17.21         16.86         0.77 o                         
   0   0   8        320.87        323.69         6.58 o                         
   1   0   8        241.45        235.60         4.93 o                         
   2   0   8         20.13         18.08         1.63 o                         
   3   0   8          0.97          0.92         0.83 o                         
   4   0   8          6.00          5.74         0.42 o                         
   5   0   8          4.16          4.67         0.46 o                         
   6   0   8         21.58         25.57         1.00 o                         
  -5   1   8          0.34          1.66         0.33 o                         
  -4   1   8        184.74        208.66         4.11 o                         
  -3   1   8          0.28          0.45         0.37 o                         
  -2   1   8         52.35         50.81         1.13 o                         
  -1   1   8         20.42         25.92         0.94 o                         
   0   1   8        260.67        244.71         7.66 o                         
   1   1   8          6.39          5.12         0.39 o                         
   2   1   8         76.77         77.84         3.47 o                         
   3   1   8          1.03         -0.07         0.96 o                         
   4   1   8         18.61         24.73         1.19 o                         
   5   1   8          0.25          0.97         0.73 o                         
   6   1   8          0.30          0.37         0.32 o                         
  -5   2   8          0.27          0.48         0.32 o                         
  -4   2   8         10.16         10.16         0.83 o                         
  -3   2   8          3.05          3.74         0.49 o                         
  -2   2   8         96.81         80.86         2.59 o                         
  -1   2   8         31.95         27.68         0.86 o                         
   0   2   8         13.57         14.83         0.67 o                         
   1   2   8        141.30        138.40         2.79 o                         
   2   2   8        259.53        244.71        12.38 o                         
   3   2   8        193.10        198.69         7.44 o                         
   4   2   8          2.61          1.55         0.49 o                         
   5   2   8          1.37          2.15         0.76 o                         
   6   2   8         12.64         13.95         0.80 o                         
   7   2   8         41.50         37.04         1.07 o                         
  -5   3   8          0.14          0.86         0.40 o                         
  -3   3   8          4.61          4.22         0.69 o                         
  -2   3   8          8.65          9.42         0.74 o                         
  -1   3   8         25.48         24.75         1.24 o                         
   0   3   8          1.71          1.65         0.74 o                         
   1   3   8         39.77         37.32         1.38 o                         
   2   3   8         68.86         67.62         3.09 o                         
   3   3   8        137.40        126.14         3.75 o                         
   4   3   8         90.15         91.53         4.15 o                         
   5   3   8          8.64          8.47         0.62 o                         
   6   3   8         17.73         19.04         2.01 o                         
  -5   4   8          0.79          0.90         0.31 o                         
  -4   4   8         13.32         12.70         0.87 o                         
  -3   4   8          0.01          0.33         0.62 o                         
  -2   4   8         49.14         54.78         1.29 o                         
  -1   4   8        105.30        104.24         4.59 o                         
   0   4   8        270.73        268.87         8.55 o                         
   1   4   8        105.88         92.18         1.98 o                         
   3   4   8        486.12        471.88        12.90 o                         
   4   4   8         82.22         82.77         2.23 o                         
   5   4   8         27.94         27.08         0.50 o                         
   6   4   8          3.05          3.64         0.26 o                         
  -5   5   8         32.20         19.29         0.63 o                         
  -4   5   8         23.91         25.70         0.73 o                         
  -3   5   8          2.33          1.80         0.24 o                         
  -2   5   8         27.38         26.79         0.63 o                         
  -1   5   8         26.97         23.98         0.65 o                         
   0   5   8          1.63          0.61         0.31 o                         
   2   5   8        151.69        147.50         3.05 o                         
   3   5   8        135.06        134.28         3.41 o                         
   4   5   8         24.07         24.51         0.58 o                         
   5   5   8         79.65         78.86         1.46 o                         
   6   5   8         32.01         27.86         0.95 o                         
  -4   6   8          9.40          9.47         0.73 o                         
  -3   6   8          1.13          1.42         0.26 o                         
  -2   6   8          4.21          4.33         0.26 o                         
  -1   6   8         36.42         34.89         0.75 o                         
   0   6   8          8.73          9.56         0.53 o                         
   1   6   8         48.23         47.45         2.28 o                         
   2   6   8          0.39          0.50         0.35 o                         
   3   6   8        343.08        331.79         4.40 o                         
   4   6   8         88.01         88.08         2.17 o                         
   5   6   8        325.85        323.30         8.71 o                         
   6   6   8          4.77          3.63         0.32 o                         
  -4   7   8        145.15        103.09         2.81 o                         
  -3   7   8        309.69        309.70         5.93 o                         
  -2   7   8         85.68         86.93         1.37 o                         
  -1   7   8         30.64         28.62         0.51 o                         
   0   7   8         60.11         54.12         1.10 o                         
   1   7   8         62.95         62.19         1.27 o                         
   2   7   8          2.77          3.10         0.40 o                         
   3   7   8          1.06          0.76         0.37 o                         
   4   7   8          1.41          1.22         0.50 o                         
   5   7   8          3.68          1.93         0.38 o                         
  -2   8   8         21.14         20.45         0.86 o                         
  -1   8   8         24.05         23.87         0.66 o                         
   0   8   8         20.58         21.11         0.75 o                         
   1   8   8         40.03         38.33         0.83 o                         
   2   8   8        102.31        106.40         3.09 o                         
   3   8   8          3.38          3.95         0.30 o                         
   4   8   8         10.63         10.17         0.96 o                         
   0   9   8          8.63          9.69         0.61 o                         
   1   9   8          6.64          9.11         0.57 o                         
   2   9   8          0.00          0.09         0.40 o                         
   3   9   8         32.03         29.78         3.12 o                         
   1  -6   9         21.49         14.46         0.53 o                         
   0  -5   9          8.74         10.35         0.69 o                         
   1  -5   9          5.42          7.64         0.66 o                         
   2  -5   9         18.68         17.63         2.01 o                         
   3  -5   9         85.63         92.77         2.61 o                         
  -3  -4   9          1.21          1.36         0.37 o                         
  -2  -4   9          2.03          1.97         0.36 o                         
  -1  -4   9        114.57        112.43         3.30 o                         
   0  -4   9         24.71         25.50         1.24 o                         
   1  -4   9        105.79        119.17         3.68 o                         
   2  -4   9          7.86         10.13         0.85 o                         
   3  -4   9          1.58          2.10         0.50 o                         
   4  -4   9          7.44          7.70         0.55 o                         
  -4  -3   9          1.21          1.91         0.17 o                         
  -3  -3   9          0.03          0.18         0.54 o                         
  -2  -3   9          3.64          3.43         0.46 o                         
  -1  -3   9         11.95         13.86         0.44 o                         
   0  -3   9         16.73         17.84         0.95 o                         
   1  -3   9         39.71         40.26         1.51 o                         
   2  -3   9         15.36         15.83         0.83 o                         
   3  -3   9         96.06        101.29         2.16 o                         
   4  -3   9          9.81          9.26         0.68 o                         
   5  -3   9          3.74          5.08         0.39 o                         
  -4  -2   9          0.27          0.83         0.25 o                         
  -3  -2   9         24.46         26.08         0.56 o                         
  -2  -2   9         58.23         70.27         2.81 o                         
  -1  -2   9        182.45        176.23         3.55 o                         
   0  -2   9          2.71          2.75         0.38 o                         
   1  -2   9        133.24        131.59         2.25 o                         
   2  -2   9          5.28          5.28         0.50 o                         
   3  -2   9         32.53         37.12         2.35 o                         
   4  -2   9          5.53          5.77         0.66 o                         
   5  -2   9         87.96         95.80         2.68 o                         
  -4  -1   9          0.98          1.62         0.29 o                         
  -3  -1   9         10.63         12.33         0.71 o                         
  -2  -1   9          0.80          1.10         0.59 o                         
  -1  -1   9         23.35         29.02         1.25 o                         
   0  -1   9        110.73        110.43         3.60 o                         
   1  -1   9        169.18        158.46         2.56 o                         
   2  -1   9         40.74         37.82         1.96 o                         
   3  -1   9          7.80          6.98         0.74 o                         
   4  -1   9        172.29        184.02         3.69 o                         
   5  -1   9          0.77          0.64         0.46 o                         
   6  -1   9          2.27          1.56         0.29 o                         
  -4   0   9         14.96         23.59         0.73 o                         
  -3   0   9         18.06         19.15         0.64 o                         
  -2   0   9         46.39         46.81         1.22 o                         
  -1   0   9         16.15         14.72         0.60 o                         
   0   0   9          9.89          9.33         0.60 o                         
   1   0   9         98.66         92.05         2.49 o                         
   2   0   9         26.09         26.63         2.19 o                         
   3   0   9        122.50        115.74         2.48 o                         
   4   0   9        295.81        257.59         5.07 o                         
   5   0   9          8.65         12.23         0.74 o                         
   6   0   9          8.09          9.53         0.56 o                         
  -5   1   9        111.42        108.43         2.97 o                         
  -4   1   9        113.63        120.92         2.00 o                         
  -3   1   9          9.88         11.36         0.42 o                         
  -2   1   9          0.76          2.10         0.45 o                         
  -1   1   9          2.24          3.17         0.39 o                         
   0   1   9         98.21         94.06         4.27 o                         
   1   1   9          2.64          4.22         0.53 o                         
   2   1   9          2.29          1.30         1.04 o                         
   3   1   9         43.07         33.38         2.34 o                         
   4   1   9        107.87         73.25         2.38 o                         
   5   1   9         71.90         65.24         1.71 o                         
   6   1   9          1.32          1.86         0.29 o                         
  -5   2   9         25.45         21.77         0.77 o                         
  -4   2   9        159.32        170.31         4.13 o                         
  -3   2   9         68.88         65.40         1.55 o                         
  -2   2   9         40.29         42.90         1.58 o                         
  -1   2   9         16.76         13.43         0.76 o                         
   0   2   9        607.14        567.87        11.21 o                         
   1   2   9        158.96        166.95         3.35 o                         
   2   2   9          2.97          2.73         0.82 o                         
   3   2   9         42.60         39.55         1.42 o                         
   4   2   9          8.49          4.91         0.55 o                         
   5   2   9          4.89          7.41         0.83 o                         
   6   2   9         20.43         21.01         0.59 o                         
  -4   3   9         19.97         21.32         0.87 o                         
  -3   3   9         23.63         22.58         0.73 o                         
  -2   3   9          0.50          0.99         0.53 o                         
  -1   3   9         29.02         29.74         0.85 o                         
   0   3   9        143.17        135.63         2.22 o                         
   1   3   9         86.73         82.32         1.76 o                         
   2   3   9          0.14          0.07         1.00 o                         
   3   3   9         14.53         15.40         0.66 o                         
   4   3   9        121.18        119.81         2.54 o                         
   5   3   9         42.13         38.68         1.36 o                         
   6   3   9         45.06         41.35         1.34 o                         
  -4   4   9          2.74          3.52         0.51 o                         
  -3   4   9          4.56          5.39         0.70 o                         
  -2   4   9        185.02        181.10         5.22 o                         
  -1   4   9         97.93         90.19         4.14 o                         
   0   4   9        137.65        133.30         4.43 o                         
   1   4   9        550.97        529.07         7.39 o                         
   2   4   9        598.61        599.72        11.89 o                         
   3   4   9        169.28        157.44         4.56 o                         
   4   4   9         39.81         40.26         1.07 o                         
   5   4   9          7.55          7.34         0.82 o                         
   6   4   9         98.68        104.04         2.91 o                         
  -4   5   9          0.50          0.82         0.28 o                         
  -3   5   9         26.61         29.23         0.86 o                         
  -2   5   9         29.90         28.66         0.65 o                         
  -1   5   9          0.00          0.77         0.33 o                         
   0   5   9          9.86         10.62         0.94 o                         
   1   5   9         42.92         40.64         1.28 o                         
   2   5   9        290.04        278.78         7.76 o                         
   3   5   9        352.70        343.84        15.18 o                         
   4   5   9         10.79         11.96         0.56 o                         
   5   5   9        221.47        215.71         5.91 o                         
   6   5   9          2.12          1.67         0.26 o                         
  -4   6   9         24.72         24.02         0.59 o                         
  -3   6   9          2.56          1.88         0.29 o                         
  -2   6   9         32.86         31.58         0.74 o                         
  -1   6   9         45.27         48.17         0.82 o                         
   0   6   9          0.00         -0.27         0.30 o                         
   1   6   9         16.03         15.64         0.54 o                         
   2   6   9          9.32          8.27         0.56 o                         
   3   6   9          1.03          1.26         0.32 o                         
   4   6   9          8.68          8.78         0.39 o                         
   5   6   9          3.43          3.82         0.48 o                         
  -3   7   9         12.64         14.08         0.45 o                         
  -2   7   9          2.37          3.04         0.26 o                         
  -1   7   9         20.48         20.90         0.54 o                         
   0   7   9          0.32          0.41         0.20 o                         
   1   7   9        179.41        180.06         3.30 o                         
   2   7   9          0.01          0.43         0.30 o                         
   3   7   9        180.74        187.98        12.49 o                         
   4   7   9          5.89          4.86         0.37 o                         
   5   7   9         10.03         12.66         0.57 o                         
  -2   8   9          5.74          5.08         0.40 o                         
  -1   8   9         34.68         36.66         0.92 o                         
   0   8   9          5.15          6.36         0.65 o                         
   1   8   9         49.48         48.18         0.85 o                         
   2   8   9         86.06         90.30         1.97 o                         
   3   8   9         20.13         18.13         0.72 o                         
   4   8   9          2.75          2.97         0.38 o                         
   1   9   9         75.96         72.36         2.17 o                         
   2   9   9          0.28          0.36         0.37 o                         
   3   9   9         45.76         47.62         1.42 o                         
   0  -5  10          1.86          1.86         0.34 o                         
   1  -5  10         14.11         12.91         0.60 o                         
   2  -5  10          0.25          0.38         0.25 o                         
  -2  -4  10          0.03          0.95         0.41 o                         
   0  -4  10         36.69         36.88         1.38 o                         
   1  -4  10          0.13          0.26         0.57 o                         
   2  -4  10          0.03          0.14         0.33 o                         
   3  -4  10          3.10          3.25         0.48 o                         
   4  -4  10          7.47          6.00         0.33 o                         
  -3  -3  10          8.62          6.88         0.65 o                         
  -2  -3  10          0.53          1.02         0.34 o                         
  -1  -3  10        124.21        125.78         4.41 o                         
   0  -3  10          5.04          5.15         0.49 o                         
   1  -3  10          0.57          1.15         0.47 o                         
   2  -3  10          8.72         11.48         1.26 o                         
   3  -3  10          1.47          1.28         0.36 o                         
   4  -3  10         22.41         22.76         0.88 o                         
  -3  -2  10         74.15         83.72         1.68 o                         
  -2  -2  10         13.75         15.18         0.60 o                         
  -1  -2  10          0.25          0.71         0.42 o                         
   0  -2  10        252.33        250.29         4.90 o                         
   1  -2  10        399.95        420.53         8.04 o                         
   2  -2  10          9.55          8.48         0.38 o                         
   3  -2  10         18.63         20.31         0.74 o                         
   4  -2  10         22.33         23.72         1.02 o                         
   5  -2  10         34.57         49.07         1.48 o                         
  -4  -1  10          0.56          0.76         0.34 o                         
  -3  -1  10          2.36          2.13         0.28 o                         
  -2  -1  10          0.98          1.99         0.44 o                         
  -1  -1  10          0.89          1.17         0.45 o                         
   0  -1  10          5.86          6.90         0.45 o                         
   1  -1  10        675.97        701.04        10.80 o                         
   2  -1  10        221.09        226.52         3.67 o                         
   3  -1  10         68.45         64.94         1.54 o                         
   4  -1  10          0.29          0.34         0.37 o                         
   5  -1  10         27.18         34.14         1.19 o                         
   6  -1  10          0.95          0.91         0.21 o                         
  -4   0  10          0.02          0.57         0.32 o                         
  -3   0  10          0.02          0.43         0.41 o                         
  -2   0  10          0.00          0.39         0.44 o                         
  -1   0  10          0.02          0.21         0.43 o                         
   0   0  10          9.11          9.12         0.91 o                         
   1   0  10         38.26         42.42         1.22 o                         
   2   0  10          0.42          1.73         0.62 o                         
   3   0  10          1.70          1.57         0.45 o                         
   4   0  10          4.07          3.24         0.52 o                         
   5   0  10         60.66         56.69         3.35 o                         
   6   0  10          0.04          0.53         0.28 o                         
  -4   1  10          0.00          0.72         0.34 o                         
  -3   1  10          7.55         10.50         0.44 o                         
  -2   1  10          2.81          3.25         0.48 o                         
  -1   1  10         17.13         19.21         1.16 o                         
   0   1  10         17.85         16.51         0.53 o                         
   1   1  10        141.35        125.58         2.14 o                         
   2   1  10          0.65          0.45         0.47 o                         
   3   1  10         21.90         19.37         2.18 o                         
   4   1  10        178.97        170.38         5.26 o                         
   5   1  10         31.22         34.39         1.15 o                         
   6   1  10         31.46         34.25         2.48 o                         
  -4   2  10         21.72         22.79         0.65 o                         
  -3   2  10         10.26         11.44         0.75 o                         
  -2   2  10         25.23         25.32         0.82 o                         
  -1   2  10         12.97         15.94         0.99 o                         
   0   2  10         83.19         75.41         1.55 o                         
   1   2  10          4.89          6.61         0.37 o                         
   2   2  10         25.11         22.76         0.83 o                         
   3   2  10          0.20          0.39         0.41 o                         
   4   2  10         48.94         47.93         1.30 o                         
   5   2  10          0.94          1.02         0.49 o                         
   6   2  10        144.55        157.09         3.63 o                         
  -4   3  10          9.90         11.07         0.77 o                         
  -3   3  10          8.02          8.90         0.40 o                         
  -2   3  10          2.76          3.87         0.72 o                         
  -1   3  10          1.32          1.14         0.38 o                         
   0   3  10          3.53          4.13         0.52 o                         
   1   3  10         61.17         57.33         1.46 o                         
   2   3  10         14.67         14.19         0.57 o                         
   3   3  10         31.71         27.49         0.87 o                         
   4   3  10         62.18         60.72         1.45 o                         
   5   3  10          1.63          1.14         0.32 o                         
   6   3  10         10.14         17.48         0.68 o                         
  -4   4  10          1.71          2.45         0.40 o                         
  -3   4  10         86.53        103.76         2.61 o                         
  -2   4  10         95.69        109.21         3.36 o                         
  -1   4  10          6.10          6.29         0.72 o                         
   0   4  10         70.26         62.74         6.61 o                         
   1   4  10         63.82         67.27         1.35 o                         
   2   4  10        261.08        247.89         6.91 o                         
   3   4  10         37.31         38.03         1.86 o                         
   4   4  10         15.77         14.71         0.61 o                         
   5   4  10          1.59          1.67         0.41 o                         
   6   4  10        146.61        172.36         4.64 o                         
  -4   5  10          1.20          1.05         0.31 o                         
  -3   5  10          8.08          7.64         0.42 o                         
  -2   5  10         16.06         17.91         0.57 o                         
  -1   5  10         11.85         12.45         0.50 o                         
   0   5  10         62.78         63.08         3.19 o                         
   1   5  10         14.88         11.41         0.85 o                         
   2   5  10         65.70         65.60         3.62 o                         
   3   5  10         67.03         65.20         2.14 o                         
   4   5  10         32.81         34.58         0.76 o                         
   5   5  10         15.47         16.05         0.52 o                         
   6   5  10         34.00         30.86         0.93 o                         
  -3   6  10          7.78          8.18         0.80 o                         
  -2   6  10         22.44         24.70         0.64 o                         
  -1   6  10         18.63         19.18         0.57 o                         
   0   6  10         14.65         14.78         0.67 o                         
   1   6  10         29.80         26.99         2.70 o                         
   2   6  10        102.02        104.41         2.21 o                         
   3   6  10         66.78         69.12         1.88 o                         
   4   6  10        131.87        140.99         2.32 o                         
   5   6  10          4.24          4.32         0.44 o                         
  -3   7  10         19.53         16.84         0.61 o                         
  -2   7  10          1.34          1.27         0.33 o                         
  -1   7  10        103.02        103.50         1.58 o                         
   0   7  10         48.73         49.44         1.20 o                         
   1   7  10         14.57         16.19         0.55 o                         
   2   7  10         20.04         20.51         0.56 o                         
   3   7  10         21.51         25.37         0.75 o                         
   4   7  10         80.14         95.79         2.78 o                         
  -1   8  10         19.07         17.13         0.55 o                         
   0   8  10         52.21         56.23         1.32 o                         
   1   8  10        111.45        114.42         2.24 o                         
   2   8  10         24.04         26.19         0.76 o                         
   3   8  10         32.95         34.88         0.98 o                         
   4   8  10         36.33         40.38         1.21 o                         
   1   9  10          0.55          0.65         0.31 o                         
   2   9  10         20.91         17.44         0.65 o                         
   0  -4  11          0.07          0.94         0.39 o                         
   1  -4  11         30.92         30.65         1.08 o                         
   2  -4  11         10.18         10.07         0.52 o                         
  -2  -3  11          4.50          4.68         0.48 o                         
  -1  -3  11          4.96          5.82         0.52 o                         
   0  -3  11         38.26         38.68         1.43 o                         
   1  -3  11         29.73         36.58         1.43 o                         
   2  -3  11          0.44          1.24         0.55 o                         
   3  -3  11          0.33          0.11         0.50 o                         
   4  -3  11         19.76         19.06         0.69 o                         
  -2  -2  11          6.03          4.66         0.36 o                         
  -1  -2  11          1.25          1.29         0.39 o                         
   0  -2  11          3.10          3.46         0.61 o                         
   1  -2  11         41.66         45.67         1.64 o                         
   2  -2  11          9.35         10.73         0.77 o                         
   3  -2  11          4.94          5.66         0.43 o                         
   4  -2  11          1.35          1.97         0.47 o                         
  -3  -1  11         13.04         12.39         0.46 o                         
  -2  -1  11         38.43         39.64         0.87 o                         
  -1  -1  11          0.72          1.33         0.42 o                         
   0  -1  11          5.63          5.79         0.99 o                         
   1  -1  11         45.81         50.47         1.28 o                         
   2  -1  11          0.94          2.24         0.38 o                         
   3  -1  11         12.07         13.76         0.49 o                         
   4  -1  11         40.69         38.72         1.31 o                         
   5  -1  11         50.29         63.93         1.85 o                         
  -4   0  11          5.12          3.67         0.29 o                         
  -3   0  11          0.11          0.38         0.34 o                         
  -2   0  11          2.09          2.73         0.35 o                         
  -1   0  11         32.46         30.12         1.28 o                         
   0   0  11          2.01          2.05         0.63 o                         
   1   0  11         19.52         17.29         0.70 o                         
   2   0  11          8.23          8.41         0.78 o                         
   3   0  11          0.17          1.14         0.43 o                         
   4   0  11         39.43         47.24         1.15 o                         
   5   0  11          0.36         -0.09         0.40 o                         
  -4   1  11          1.80          2.61         0.42 o                         
  -3   1  11          6.61          7.55         0.36 o                         
  -2   1  11          8.32         10.13         0.56 o                         
  -1   1  11         23.56         22.65         0.64 o                         
   0   1  11         94.52         97.25         1.78 o                         
   1   1  11          6.46          7.82         0.80 o                         
   2   1  11        328.84        324.42         6.28 o                         
   3   1  11        122.88        106.63         3.23 o                         
   4   1  11          2.80          3.03         0.39 o                         
   5   1  11          2.51          2.84         0.43 o                         
  -4   2  11          0.63          0.77         0.39 o                         
  -3   2  11          1.12          0.77         0.37 o                         
  -2   2  11          0.61          0.90         0.42 o                         
  -1   2  11        163.12        165.17         6.37 o                         
   0   2  11        150.85        164.58         2.73 o                         
   1   2  11          0.22          0.73         0.40 o                         
   2   2  11         23.89         26.63         0.99 o                         
   3   2  11         16.26         11.40         0.47 o                         
   4   2  11         40.56         35.91         0.79 o                         
   5   2  11          0.04          0.02         0.42 o                         
   6   2  11          1.58          1.76         0.19 o                         
  -4   3  11          0.56          0.18         0.27 o                         
  -3   3  11          0.11          0.25         0.45 o                         
  -2   3  11         13.91         15.31         0.97 o                         
  -1   3  11          0.35          0.21         0.29 o                         
   0   3  11        125.07        123.48         2.74 o                         
   1   3  11          4.02          4.22         0.38 o                         
   2   3  11         17.55         15.11         0.92 o                         
   3   3  11        107.85        103.91         2.80 o                         
   4   3  11          6.71          8.06         0.55 o                         
   5   3  11          2.77          2.75         0.27 o                         
   6   3  11          9.60          8.58         0.71 o                         
  -3   4  11         25.07         26.80         1.11 o                         
  -2   4  11          6.64          6.12         0.70 o                         
  -1   4  11          1.31          1.36         0.41 o                         
   0   4  11        184.60        196.82         3.99 o                         
   1   4  11         87.69         83.92         4.65 o                         
   2   4  11        484.42        480.21        12.95 o                         
   3   4  11          0.00          0.86         0.42 o                         
   4   4  11         58.97         62.61         1.38 o                         
   5   4  11          0.00          0.44         0.37 o                         
   6   4  11          0.09          0.28         0.17 o                         
  -3   5  11         45.89         48.18         2.50 o                         
  -2   5  11          4.89          6.06         0.37 o                         
  -1   5  11         65.42         67.03         1.30 o                         
   0   5  11         15.86         14.47         0.53 o                         
   1   5  11        200.03        202.39         5.75 o                         
   2   5  11          0.93          1.74         0.62 o                         
   3   5  11         70.08         76.02         4.15 o                         
   4   5  11        102.64        103.88         3.06 o                         
   5   5  11         20.37         23.80         0.88 o                         
  -3   6  11          1.89          1.60         0.17 o                         
  -2   6  11          1.42          1.53         0.23 o                         
  -1   6  11          6.96          8.01         0.34 o                         
   0   6  11         67.15         68.42         2.04 o                         
   1   6  11         23.68         22.36         2.39 o                         
   2   6  11         28.38         25.60         0.78 o                         
   3   6  11         16.51         15.79         0.59 o                         
   4   6  11          2.69          2.83         0.32 o                         
   5   6  11         42.32         40.70         1.21 o                         
  -1   7  11         65.89         64.15         1.18 o                         
   0   7  11          4.35          4.34         0.29 o                         
   1   7  11         65.79         71.97         1.81 o                         
   2   7  11         32.04         35.17         0.94 o                         
   3   7  11          0.82          1.03         0.30 o                         
   4   7  11          9.58         10.40         0.50 o                         
  -1   8  11          5.96          4.79         0.42 o                         
   0   8  11        110.28        106.10         2.17 o                         
   1   8  11         33.38         32.00         0.97 o                         
   2   8  11         48.33         50.87         1.50 o                         
   3   8  11          6.66          6.90         0.31 o                         
   0  -3  12          6.90          6.71         0.49 o                         
   1  -3  12          0.52          1.68         0.44 o                         
   2  -3  12         13.64         13.73         0.63 o                         
  -1  -2  12         49.72         49.11         1.55 o                         
   0  -2  12         44.39         43.90         1.06 o                         
   1  -2  12          0.00          0.18         0.59 o                         
   2  -2  12          1.07          1.29         0.53 o                         
   3  -2  12          6.56          7.04         0.55 o                         
   4  -2  12         41.61         37.48         1.10 o                         
  -2  -1  12          0.88          1.05         0.26 o                         
  -1  -1  12         15.18         14.74         0.55 o                         
   0  -1  12         58.06         61.22         1.98 o                         
   1  -1  12         18.14         19.96         0.70 o                         
   2  -1  12          5.17          3.88         0.34 o                         
   3  -1  12          0.70          1.16         0.36 o                         
   4  -1  12         51.00         62.82         1.87 o                         
  -3   0  12          0.13          0.46         0.32 o                         
  -2   0  12          3.66          4.51         0.45 o                         
  -1   0  12          1.17          1.59         0.53 o                         
   0   0  12         49.17         55.74         1.88 o                         
   1   0  12          6.18          5.95         0.72 o                         
   2   0  12         30.63         34.25         1.24 o                         
   3   0  12         13.87         14.02         0.47 o                         
   4   0  12         13.64         11.47         0.54 o                         
   5   0  12          2.70          2.80         0.33 o                         
  -3   1  12         11.04         12.46         0.65 o                         
  -2   1  12          0.34          1.50         0.25 o                         
  -1   1  12          3.25          4.29         0.36 o                         
   0   1  12         18.29         17.91         0.70 o                         
   1   1  12          3.37          3.48         0.50 o                         
   2   1  12         34.30         35.51         0.98 o                         
   3   1  12         79.53         80.62         1.77 o                         
   4   1  12         11.54         11.72         0.41 o                         
   5   1  12         33.67         40.97         1.26 o                         
  -3   2  12          7.32          9.42         0.63 o                         
  -2   2  12         25.12         29.23         0.56 o                         
  -1   2  12         95.80         98.04         1.71 o                         
   0   2  12         97.13         98.80         1.73 o                         
   1   2  12         91.87         91.44         2.83 o                         
   2   2  12         88.72         89.84         4.60 o                         
   3   2  12          0.14          0.13         0.27 o                         
   4   2  12          9.73          8.92         0.40 o                         
   5   2  12          8.52          7.26         0.55 o                         
  -3   3  12          3.65          3.28         0.75 o                         
  -2   3  12         19.46         21.77         0.53 o                         
  -1   3  12         13.89         15.69         0.51 o                         
   0   3  12         77.05         80.18         2.23 o                         
   1   3  12          8.23          7.93         0.49 o                         
   2   3  12         14.62         13.22         0.59 o                         
   3   3  12          3.96          4.56         0.35 o                         
   4   3  12         49.59         45.56         0.88 o                         
   5   3  12          2.17          3.69         0.29 o                         
  -3   4  12          7.20          4.44         0.27 o                         
  -2   4  12         61.48         71.10         2.21 o                         
  -1   4  12          7.77          8.02         0.51 o                         
   0   4  12        248.84        245.15         4.42 o                         
   1   4  12         96.52         89.81         2.78 o                         
   2   4  12          0.10          0.52         0.41 o                         
   3   4  12         54.82         53.05         1.02 o                         
   4   4  12          9.59         10.09         0.32 o                         
   5   4  12         39.10         54.09         1.14 o                         
  -2   5  12          9.45         10.29         0.46 o                         
  -1   5  12         11.23         11.67         0.74 o                         
   0   5  12          2.86          3.09         0.97 o                         
   1   5  12        347.04        345.35        14.63 o                         
   2   5  12        177.06        187.69         5.31 o                         
   3   5  12          6.65          6.33         0.43 o                         
   4   5  12          1.70          2.20         0.25 o                         
   5   5  12        207.10        206.27         5.49 o                         
  -2   6  12         11.60         12.54         0.72 o                         
  -1   6  12         32.21         34.82         0.92 o                         
   0   6  12          0.41          0.48         0.28 o                         
   1   6  12          5.54          5.69         0.44 o                         
   2   6  12         31.68         29.59         1.12 o                         
   3   6  12         18.33         18.64         0.82 o                         
   4   6  12          3.90          3.86         0.44 o                         
  -1   7  12         21.40         21.93         0.77 o                         
   0   7  12          2.84          2.44         0.24 o                         
   1   7  12          1.36          1.28         0.33 o                         
   2   7  12         45.53         52.02         0.99 o                         
   3   7  12         63.94         66.80         1.43 o                         
   4   7  12         20.20         20.49         0.71 o                         
   1   8  12          0.75          0.86         0.24 o                         
   2   8  12         11.77         11.95         0.56 o                         
   0  -2  13         44.18         31.24         0.98 o                         
   1  -2  13         16.00         14.54         0.68 o                         
   2  -2  13          0.55          0.16         0.32 o                         
   0  -1  13        167.85        180.02         3.39 o                         
   1  -1  13         14.60         14.25         0.70 o                         
   3  -1  13         57.16         59.05         1.75 o                         
  -2   0  13          0.82          0.71         0.26 o                         
  -1   0  13         54.42         59.22         1.84 o                         
   0   0  13          2.05          3.34         0.58 o                         
   1   0  13         46.14         45.78         1.56 o                         
   2   0  13          2.99          3.30         0.38 o                         
   3   0  13          0.93          0.38         0.41 o                         
  -2   1  13         27.10         25.12         0.90 o                         
  -1   1  13          9.83          9.94         0.47 o                         
   0   1  13         22.70         26.55         1.03 o                         
   1   1  13        193.69        206.05         5.73 o                         
   2   1  13         13.61         13.20         0.68 o                         
   3   1  13         16.55         17.00         0.41 o                         
   4   1  13         25.38         24.37         0.66 o                         
  -2   2  13          5.81          4.01         0.46 o                         
  -1   2  13         18.24         20.14         0.64 o                         
   0   2  13          3.22          2.61         0.49 o                         
   1   2  13         28.14         34.53         1.33 o                         
   2   2  13         77.01         80.28         1.74 o                         
   3   2  13          2.39          2.22         0.29 o                         
   4   2  13         27.35         25.76         0.68 o                         
   5   2  13         30.21         27.23         0.85 o                         
  -2   3  13         48.36         52.82         1.16 o                         
  -1   3  13         51.48         57.40         1.28 o                         
   0   3  13         13.32         13.87         0.84 o                         
   1   3  13         17.84         17.47         1.28 o                         
   2   3  13          2.88          2.16         0.50 o                         
   3   3  13          2.27          2.00         0.28 o                         
   4   3  13         23.52         21.53         0.43 o                         
   5   3  13          7.76          7.50         0.37 o                         
  -2   4  13          4.99          4.94         0.45 o                         
  -1   4  13         32.76         38.62         1.36 o                         
   0   4  13          1.05          1.29         0.24 o                         
   1   4  13          0.12          0.52         0.35 o                         
   2   4  13         15.54         11.98         0.54 o                         
   3   4  13          4.61          5.46         0.67 o                         
   4   4  13          0.01          0.33         0.24 o                         
  -2   5  13          5.55          4.22         0.24 o                         
  -1   5  13          0.10          0.37         0.32 o                         
   0   5  13          1.07          1.05         0.46 o                         
   1   5  13        109.85        108.04         3.22 o                         
   2   5  13         13.83         11.79         0.47 o                         
   3   5  13          0.23          0.50         0.29 o                         
   4   5  13          0.09          0.05         0.33 o                         
  -1   6  13          0.12          0.13         0.20 o                         
   0   6  13         44.92         45.18         0.88 o                         
   1   6  13         44.34         45.67         4.15 o                         
   2   6  13         14.10         15.51         1.19 o                         
   4   6  13          6.92          5.66         0.34 o                         
   0   7  13         22.93         20.39         0.55 o                         
   1   7  13          0.98          1.04         0.30 o                         
   2   7  13          1.67          1.86         0.26 o                         
   3   7  13          3.83          3.08         0.21 o                         
   1  -1  14         13.14         10.87         0.50 o                         
   2  -1  14         10.50          8.47         0.39 o                         
  -1   0  14         17.44         10.71         0.44 o                         
   0   0  14          2.22          2.33         0.38 o                         
   1   0  14          8.58          7.10         0.50 o                         
   2   0  14          0.52          0.45         0.34 o                         
  -1   1  14          1.22          2.06         0.29 o                         
   0   1  14          3.25          4.58         0.51 o                         
   1   1  14          0.44          0.99         0.48 o                         
   2   1  14          4.58          5.63         0.37 o                         
   3   1  14          5.27          6.33         0.40 o                         
  -1   2  14          1.29          2.00         0.29 o                         
   0   2  14          0.02          0.25         0.49 o                         
   1   2  14         15.36         17.46         0.83 o                         
   2   2  14         31.56         31.34         1.31 o                         
   3   2  14         12.29         10.18         0.59 o                         
   4   2  14          0.04          0.34         0.23 o                         
  -1   3  14          1.68          2.30         0.28 o                         
   0   3  14         12.51         13.92         0.73 o                         
   1   3  14         32.87         35.37         1.24 o                         
   2   3  14          2.43          1.95         0.34 o                         
   3   3  14          1.18          1.65         0.32 o                         
  -1   4  14         55.07         54.86         1.65 o                         
   0   4  14         86.24         72.09         2.12 o                         
   1   4  14         17.29         15.98         0.55 o                         
   2   4  14          4.69          4.36         0.30 o                         
   3   4  14          6.28          8.27         0.52 o                         
   4   4  14          5.44          8.36         0.40 o                         
  -1   5  14         29.20         28.04         0.94 o                         
   0   5  14        310.23        265.02         7.11 o                         
   1   5  14         51.31         51.22         1.63 o                         
   2   5  14          0.91          1.59         0.40 o                         
   3   5  14          5.52          5.77         0.31 o                         
   0   6  14         38.48         35.13         4.25 o                         
   1   6  14         23.95         23.98         0.51 o                         
   2   6  14         10.38         10.54         0.54 o                         
   3   6  14          3.24          2.46         0.26 o                         
   0   2  15          6.25          5.36         0.35 o                         
   1   2  15         30.09         30.36         0.99 o                         
   2   2  15          0.17          0.53         0.21 o                         
   1   3  15          2.29          2.58         0.41 o                         
   2   3  15         13.79         15.38         0.63 o                         
   3   3  15          0.67          0.78         0.21 o                         
   0   4  15         25.93         19.58         0.66 o                         
   2   4  15          0.22          0.39         0.30 o                         
   2   5  15          2.29          1.43         0.23 o                         
                                                                                
