# Supplementary material for: Synthesis and crystal structure of tetra­methyl (E)-4,4′-(ethene-1,2-di­yl)bis­(5-nitro­benzene-1,2-di­carboxyl­ate)
Source: Acta Crystallogr E Crystallogr Commun. 2024 Mar 28;80(Pt 4):435–8. doi: 10.1107/S2056989024002676 (PMC10993603; doi:10.1107/S2056989024002676)
Supplement: Supplementary file 3 [file e-80-00435-Isup3.cml]

<?xml version="1.0" ?>
<cml>
<molecule id="m1">
  <atomArray>
    <atom id="a1" elementType="C"
          x2="-7.425000190734863" y2="3.4100338858864525" />
    <atom id="a2" elementType="C"
          x2="-8.758669531783122" y2="2.640016945327412" />
    <atom id="a3" elementType="C"
          x2="-8.758669531783122" y2="1.0999830642093311" />
    <atom id="a4" elementType="C"
          x2="-7.425000190734863" y2="0.32996612365029065" />
    <atom id="a5" elementType="C"
          x2="-6.091330849686605" y2="1.0999830642093311" />
    <atom id="a6" elementType="C"
          x2="-6.091330849686605" y2="2.640016945327412" />
    <atom id="a7" elementType="C"
          x2="-7.425000190734863" y2="-1.2100338763497094" />
    <atom id="a8" elementType="O"
          x2="-6.091321068906828" y2="-1.9800338763497094" />
    <atom id="a9" elementType="O"
          x2="-8.758679312562899" y2="-1.9800338763497094" />
    <atom id="a10" elementType="C"
          x2="-4.757646837549374" y2="0.32999153453543983" />
    <atom id="a11" elementType="O"
          x2="-3.4239726060843294" y2="1.1000000048304894" />
    <atom id="a12" elementType="O"
          x2="-4.757637056877188" y2="-1.2100084654335013" />
    <atom id="a13" elementType="C"
          x2="-6.091321068906828" y2="-3.5200338763497094" />
    <atom id="a14" elementType="C"
          x2="-3.4239579350491525" y2="-1.9800084654335013" />
    <atom id="a15" elementType="N"
          x2="-7.425000190734863" y2="4.9500338858864525" />
    <atom id="a16" elementType="O"
          x2="-8.758679312562899" y2="5.720033885886453" />
    <atom id="a17" elementType="O"
          x2="-5.937474418249698" y2="5.348615215344335" />
    <atom id="a18" elementType="C"
          x2="-10.092353543920353" y2="3.4100084750013027" />
    <atom id="a19" elementType="C"
          x2="-11.426027775385398" y2="2.640000004706252" />
    <atom id="a20" elementType="C"
          x2="-12.759706897213434" y2="3.4100000047062524" />
    <atom id="a21" elementType="C"
          x2="-14.09337623826169" y2="5.720050826383374" />
    <atom id="a22" elementType="C"
          x2="-15.427045579309947" y2="4.950033885824333" />
    <atom id="a23" elementType="C"
          x2="-15.427045579309947" y2="3.4100000047062524" />
    <atom id="a24" elementType="C"
          x2="-14.09337623826169" y2="2.639983064147212" />
    <atom id="a25" elementType="C"
          x2="-12.759706897213434" y2="4.950033885824333" />
    <atom id="a26" elementType="C"
          x2="-16.76072470113798" y2="5.720033885824334" />
    <atom id="a27" elementType="O"
          x2="-16.76072470113798" y2="7.260033885824334" />
    <atom id="a28" elementType="O"
          x2="-18.30072470113798" y2="5.720033885824334" />
    <atom id="a29" elementType="C"
          x2="-19.788250473623144" y2="6.118615215282216" />
    <atom id="a30" elementType="C"
          x2="-13.694794908803809" y2="7.207576598868539" />
    <atom id="a31" elementType="O"
          x2="-14.783739351831093" y2="8.296521041895822" />
    <atom id="a32" elementType="O"
          x2="-12.361115786975773" y2="7.977576598868539" />
    <atom id="a33" elementType="C"
          x2="-12.361115786975773" y2="9.517576598868539" />
    <atom id="a34" elementType="N"
          x2="-14.09337623826169" y2="1.099983064147212" />
    <atom id="a35" elementType="O"
          x2="-15.580902010746856" y2="0.7014017346893296" />
    <atom id="a36" elementType="O"
          x2="-12.759697116433655" y2="0.329983064147212" />
  </atomArray>
  <bondArray>
    <bond atomRefs2="a1 a2" order="1" />
    <bond atomRefs2="a1 a6" order="2" />
    <bond atomRefs2="a2 a3" order="2" />
    <bond atomRefs2="a3 a4" order="1" />
    <bond atomRefs2="a4 a5" order="2" />
    <bond atomRefs2="a5 a6" order="1" />
    <bond atomRefs2="a4 a7" order="1" />
    <bond atomRefs2="a7 a8" order="1" />
    <bond atomRefs2="a7 a9" order="2" />
    <bond atomRefs2="a5 a10" order="1" />
    <bond atomRefs2="a10 a11" order="2" />
    <bond atomRefs2="a10 a12" order="1" />
    <bond atomRefs2="a8 a13" order="1" />
    <bond atomRefs2="a12 a14" order="1" />
    <bond atomRefs2="a1 a15" order="1" />
    <bond atomRefs2="a15 a16" order="2" />
    <bond atomRefs2="a15 a17" order="2" />
    <bond atomRefs2="a2 a18" order="1" />
    <bond atomRefs2="a18 a19" order="2" />
    <bond atomRefs2="a19 a20" order="1" />
    <bond atomRefs2="a24 a20" order="2" />
    <bond atomRefs2="a20 a25" order="1" />
    <bond atomRefs2="a21 a22" order="1" />
    <bond atomRefs2="a21 a25" order="2" />
    <bond atomRefs2="a22 a23" order="2" />
    <bond atomRefs2="a23 a24" order="1" />
    <bond atomRefs2="a22 a26" order="1" />
    <bond atomRefs2="a26 a27" order="2" />
    <bond atomRefs2="a26 a28" order="1" />
    <bond atomRefs2="a28 a29" order="1" />
    <bond atomRefs2="a21 a30" order="1" />
    <bond atomRefs2="a30 a31" order="2" />
    <bond atomRefs2="a30 a32" order="1" />
    <bond atomRefs2="a32 a33" order="1" />
    <bond atomRefs2="a24 a34" order="1" />
    <bond atomRefs2="a34 a35" order="2" />
    <bond atomRefs2="a34 a36" order="2" />
  </bondArray>
</molecule>
</cml>
